# Supplementary material for: Dorsal and Ventral Hippocampus Differentiate in Functional Pathways and Differentially Associate with Neurological Disease-Related Genes during Postnatal Development
Source: Front Mol Neurosci. 2017 Oct 16;10:331. doi: 10.3389/fnmol.2017.00331 (PMC5650623; doi:10.3389/fnmol.2017.00331)
Supplement: Supplementary file 1 [file Data_Sheet_1.xlsx]

## Sheet: P14_VH_vs_DH
Supplementary Table S1. Full gene list of dorsally or ventrally enriched group at individual developmental ages in Figure 3.
	gene_symbol	P14-DH-1	P14-DH-2	P14-VH-1	P14-VH-2	P28-DH-1	P28-DH-2	P28-VH-1	P28-VH-2	P45-DH-1	P45-DH-2	P45-VH-1	P45-VH-2	P14_VH_vs_DH_log2FC	P14_VH_vs_DH_FDR
NM_053744	Dlk1	0	0	2.85944	2.06646	0	0	2.85378	3.77298	0	0.243311	2.20167	3.1675	7.51395	6.14231e-09		Ventrally-enriched
NM_031733	Gabrq	0	0	2.67542	1.71262	0	0.390969	1.83894	3.1397	0.264792	0	0.509488	1.17682	7.21935	2.50524e-07		Dorsally-enriched
NM_001002805	C4b	0	0.275812	3.27661	2.06646	0	0	0	0.276404	0	1.19279	0.277119	1.81621	5.60062	2.90285e-06
NM_012958	Galr1	0.238471	0	2.55258	1.49674	0.325793	0	3.16144	2.60126	0.264792	0	1.04185	2.98809	4.80514	5.79578e-05
NM_203334	Slc6a5	0.238471	0.275812	3.27661	1.9858	0.325793	0	2.5705	2.13052	0	0	0.885253	1.30504	4.75683	1.13058e-07
NM_012765	Htr2c	3.18402	4.14105	8.53142	7.87593	4.12664	3.68127	7.45281	7.57625	3.8376	2.92854	6.25132	7.37096	4.60892	2.24592e-11
NM_017053	Tacr3	1.4841	0.881823	5.36286	3.96129	1.33349	1.80331	4.41988	4.4671	2.00789	1.59491	4.24798	4.10265	4.32814	1.8033e-17
NR_037321	Mir3547	0	0.275812	2.10517	0.934345	1.00964	0	1.92306	1.42727	0.264792	0.451448	0.277119	0.705214	4.16054	0.000615931
NM_001108885	Klhl14	0.443059	0.881823	3.2239	3.49173	1.47169	2.0401	3.52666	3.17386	2.14564	1.40782	4.05928	3.09839	3.92561	6.80315e-10
NM_017210	Dio3	1.05551	0	3.68026	2.79112	0.325793	0	2.5705	2.44218	0.264792	0.243311	1.42985	1.30504	3.90396	1.41533e-08
NM_012760	Plagl1	2.75526	0.881823	5.62919	4.44133	1.18064	1.66854	4.70766	4.84115	1.38499	1.40782	4.5383	5.30975	3.36575	0.0002461
NM_130748	Slc38a4	0.238471	1.038	3.11234	2.47382	1.00964	0.390969	2.62175	2.99434	0.264792	0.243311	1.64049	1.89982	3.33585	2.11629e-06
NM_024133	Hap1	0.443059	0.275812	2.04568	1.90036	0.591399	0.390969	1.83894	2.385	0.85268	1.3043	1.53901	1.53165	3.2294	0.000367824
NM_053903	Efna5	0	1.17891	3.19681	1.9858	0.325793	1.16678	2.2828	1.90506	1.26918	0.243311	0.885253	2.43635	3.16412	0.0052988
NM_001017457	Degs2	0.443059	0	1.25732	1.80954	2.71672	1.51987	2.21767	1.73244	1.93376	1.97794	1.90806	1.89982	3.13622	0.00561031
NM_013047	Trhr	1.81409	1.63541	4.78627	3.80551	1.59781	2.3353	4.23477	4.88305	1.14325	1.76051	3.33717	4.73529	3.08445	4.93208e-06
NM_031700	Cldn3	0.238471	0.275812	2.10517	0	0.325793	0.698261	0.717535	1.18081	0	0	0.277119	0	3.01411	0.0205466
NM_001008852	RT1-M6-1	0	0.507263	1.4532	1.37534	1.59781	1.51987	0.894651	2.385	0.682024	0.794789	2.20167	2.19288	2.93743	0.0155756
NM_012868	Npr3	0.443059	1.17891	2.92694	2.64117	0	0.390969	2.14947	2.05921	1.59198	0	1.82427	1.97885	2.88221	6.03327e-05
NM_001002802	Bace2	1.81409	1.30727	4.18647	3.68294	1.18064	1.16678	4.60952	4.53438	0.682024	1.19279	3.07245	3.81023	2.83603	2.63501e-10
NM_012612	Nppa	0.622204	1.90257	3.6406	3.60407	2.47518	1.92656	3.67959	3.65701	2.20987	2.28031	4.07749	4.15464	2.83063	1.01636e-09
NM_001034144	Nkx3-1	0	1.038	1.62563	2.47382	2.10219	1.3541	2.00254	2.05921	0.682024	1.40782	1.82427	2.94937	2.65865	0.0046102
NM_001108258	Gpr101	1.38829	2.54734	4.57105	4.12088	1.00964	2.65344	3.70357	4.49439	1.14325	1.90904	2.44552	3.78846	2.6028	0.0100392
NM_134378	Sulf1	1.38829	1.73007	3.8637	3.43209	0.591399	0.951455	3.16144	2.74452	1.14325	1.07192	2.50054	2.05378	2.57543	2.7822e-07
NM_001025042	Fibin	1.95452	2.38226	4.61265	4.29836	2.26313	2.85309	4.39063	4.73074	1.26918	0.794789	3.10832	4.83425	2.57262	2.21846e-05
NM_001105894	Chodl	0.781542	0	2.10517	1.24278	1.00964	0	0.515591	0.508272	0.682024	0	0.277119	0.506152	2.56393	0.0130028
NM_001271151	Cetn4	0.622204	0.507263	1.85089	2.14285	0.591399	0.698261	1.44272	1.82133	1.68531	1.5044	1.7353	1.89982	2.55817	0.0025271
NM_017105	Bmp3	1.17517	1.81889	3.44724	3.73322	2.47518	3.45428	4.28332	4.49439	2.68695	1.59491	4.00323	3.76635	2.5568	1.21606e-07
NM_031807	Tpbg	1.81409	1.42514	4.26683	2.92693	2.1849	2.42165	3.38554	3.42142	1.00527	1.07192	2.32874	3.83169	2.5519	7.20546e-05
NM_031765	Rxrg	2.71633	2.64775	5.1604	4.86995	2.4079	1.92656	5.21275	5.34697	1.38499	1.97794	4.96733	4.92685	2.5373	3.18834e-20
NM_001271228	Pcdh11x	2.86611	2.82977	5.51319	4.72839	1.71378	2.91394	3.90317	4.39653	1.26918	0.633308	2.95916	2.94937	2.50187	2.51948e-11
NM_017217	Slc7a3	1.81409	1.73007	4.13031	3.43209	2.53946	2.3353	3.0158	3.30294	1.93376	1.40782	2.44552	2.43635	2.44124	2.43389e-07
NM_133570	Grp	2.25537	2.05663	4.633	3.80551	2.1849	0.698261	3.29372	3.42142	1.59198	0.94	3.58642	3.41494	2.40425	7.28442e-08
NM_001037369	Popdc3	1.17517	0.881823	2.55258	2.88306	1.00964	1.16678	3.2291	2.91578	1.14325	1.19279	1.53901	3.1675	2.36719	0.000972354
NM_080778	Nr2f2	3.58066	4.25687	6.42619	5.97089	2.92357	3.28031	6.08777	6.16476	2.38701	3.12361	5.31304	6.03363	2.34339	5.55772e-13
NM_001107533	Adamtsl3	1.57394	1.73007	3.51461	3.54899	1.18064	1.66854	3.38554	3.68096	1.68531	1.59491	2.65405	2.59529	2.2905	1.01967e-06
NM_130812	Cdkn2b	0.781542	0.507263	2.55258	0.751264	1.00964	0.698261	1.05238	0.707982	0.488439	0.633308	0.509488	1.17682	2.26547	0.0241268
NM_053324	Syt9	1.28566	1.63541	3.77489	2.35038	1.59781	0.698261	2.62175	2.9556	1.00527	0.94	1.90806	1.63287	2.26232	0.000457663
NM_001108454	Cpne7	6.35234	6.68012	9.01563	8.45745	6.29044	6.09244	8.87946	8.89652	6.19227	5.97097	8.89419	9.12642	2.25249	1.53033e-26
NM_012739	Adra2a	1.95452	2.1279	4.15866	3.65713	1.92101	1.3541	3.57946	4.3673	1.00527	1.5044	3.58642	3.65043	2.19393	9.0806e-07
NM_013099	Mc4r	0.781542	0.881823	1.85089	2.53179	2.01444	1.66854	2.21767	2.19847	0.264792	1.07192	1.42985	1.53165	2.18445	0.00564689
NM_053394	Klf5	1.05551	1.038	2.78862	2.28447	2.01444	1.16678	1.83894	3.27174	0.85268	2.28031	2.79278	2.12501	2.18057	0.0108095
NM_001191691	Trpc7	1.88601	1.5341	3.30225	3.73322	2.4079	2.24345	3.41489	3.06885	1.59198	1.07192	2.95916	2.86866	2.16767	6.83382e-06
NM_001106381	Susd2	2.3601	3.17083	5.01287	4.47127	3.57219	3.32581	4.98709	5.30905	3.27246	3.34841	5.07094	5.24727	2.14114	1.16657e-12
NM_138978	Prokr2	0.925019	0.706665	2.04568	2.28447	0	1.3541	1.19455	1.42727	1.68531	0	1.31174	1.30504	2.13371	0.0189219
NM_001130077	Tcerg1l	2.40974	1.63541	4.20018	3.5768	1.33349	1.80331	4.00318	4.56044	0.682024	1.5044	3.07245	3.47069	2.12001	4.19821e-06
NM_017085	Cyp19a1	0	1.63541	2.50919	2.35038	0.815625	0	1.44272	1.63772	0.488439	0.94	1.82427	1.17682	2.11768	0.00985321
NM_001044696	Lrrc34	0.622204	1.038	1.54199	2.64117	1.47169	1.66854	2.21767	2.19847	0.682024	1.59491	2.32874	2.25771	2.11742	0.0117706
NM_001044295	Tpd52l1	2.59282	3.2368	5.09587	4.65203	2.77128	2.65344	5.2458	5.30905	2.81637	3.18318	5.19289	5.2068	2.11499	3.47093e-14
NM_001109299	Tmie	1.81409	1.63541	3.81107	2.9695	2.4079	1.16678	3.60515	3.55702	2.33035	2.28031	3.77677	3.91443	2.10408	1.82901e-05
NM_001014091	Ccdc33	0.781542	1.5341	3.19681	1.90036	0.815625	1.51987	2.67124	3.03208	1.26918	1.07192	2.38831	2.12501	2.10319	0.00329833
NM_001108252	Usp51	0.238471	1.42514	2.16231	2.41342	0.815625	0.698261	1.19455	2.13052	0.264792	0.794789	1.18309	1.30504	2.09319	0.0118103
NM_017139	Penk	3.44438	3.5012	5.47986	5.36851	4.42772	4.72925	5.57318	5.20552	4.66545	4.41896	5.3806	5.19029	2.05541	2.10011e-19
NM_030827	Lrp2	1.17517	1.038	2.92694	1.90036	1.33349	0.390969	1.55243	1.90506	1.38499	1.5044	2.06232	2.6446	2.01235	0.00680261
NM_001106417	Capsl	1.05551	0.507263	2.10517	1.90036	0.591399	0.951455	2.21767	1.42727	0.264792	0.451448	2.20167	1.72745	1.94278	0.0244474
NM_001109226	Prrt4	1.57394	2.19582	3.7931	3.16534	2.33733	1.80331	2.07788	2.44218	1.00527	2.33386	2.32874	2.59529	1.92428	0.000696742
NM_001008347	Fank1	0.443059	1.30727	2.27021	1.9858	1.18064	1.16678	1.74962	1.73244	0.682024	0.794789	0.509488	1.81621	1.91926	0.0248064
NM_001005871	Atp2b4	4.51907	4.91041	6.77427	6.3749	3.66155	3.53398	7.05399	6.8406	4.57079	4.24817	6.73707	6.63735	1.91213	2.7957e-26
NM_001008310	Rxfp3	1.65851	1.42514	3.35222	2.64117	1.47169	0.698261	3.29372	3.06885	1.14325	1.68009	2.20167	2.78316	1.90573	0.00111389
NM_001173972	Itga8	3.00179	2.82977	4.831	4.48601	2.33733	1.92656	4.20148	3.79509	2.89662	2.10658	3.7083	3.69792	1.89462	2.63345e-08
NM_022005	Fxyd6	4.72919	4.97947	6.82823	6.57427	3.69015	3.6095	5.87194	6.16476	3.73219	3.58765	4.80194	5.22312	1.88948	1.98133e-23
NM_024394	Htr3a	1.65851	2.59842	4.02642	3.5768	2.47518	2.58024	3.75037	3.83833	2.44153	1.83668	2.65405	4.01161	1.8836	0.000376205
NM_001106582	Gpr165	1.7384	1.90257	3.32745	3.40132	2.01444	2.0401	3.60515	4.29154	1.00527	1.83668	3.56076	3.52437	1.86722	0.000137957
NM_012774	Gpc3	1.65851	2.8719	4.34294	3.52064	2.53946	1.92656	4.84338	4.70761	3.41552	3.26816	4.23181	4.44644	1.8555	6.40265e-06
NM_001137622	Adamts2	1.88601	2.38226	4.02642	3.33774	1.59781	1.66854	3.49952	3.42142	0	1.19279	2.70179	2.73844	1.83922	0.000161201
NM_001276720	Otof	4.44956	4.37875	6.47211	5.71975	4.1679	3.99468	5.46509	5.44114	3.4425	3.58765	5.56615	5.61822	1.78441	1.70633e-15
NM_001106265	Perp	1.7384	1.90257	3.40051	3.12824	2.82385	3.28031	4.31481	4.22793	3.77528	3.42444	3.42513	3.1675	1.77542	7.00273e-05
NM_001077590	Bves	1.4841	1.90257	3.19681	3.01086	2.4079	1.51987	3.63039	3.17386	1.4922	0.94	2.60467	2.98809	1.75619	0.00155078
NM_001169104	Kcnf1	3.51413	4.07045	5.84959	4.99886	3.37491	3.13452	5.87722	5.8998	2.77451	1.76051	5.12448	5.44811	1.7527	3.11335e-07
NM_012817	Igfbp5	4.56361	4.54421	6.4407	6.04243	4.46129	4.07681	6.10137	6.23116	4.77567	4.89926	5.3207	5.53567	1.74923	6.19839e-20
NM_001033688	Dsc2	0.781542	1.038	1.77964	2.2154	1.00964	0.951455	1.92306	1.53633	0.264792	0.243311	1.64049	1.42279	1.7441	0.0418364
NM_053314	Kcnj16	2.45774	2.91283	4.43856	4.06308	1.92101	2.72311	4.07848	4.89334	2.73139	2.22469	4.35636	4.3605	1.73652	6.54894e-06
NM_001109089	Msantd1	0.443059	1.5341	2.55258	1.71262	1.59781	1.3541	1.55243	1.90506	0.264792	0.794789	1.42985	0.705214	1.72138	0.0471922
NM_001106009	Ldb2	3.53665	3.91793	5.31957	5.39998	4.4941	4.12908	5.52688	5.3912	4.48253	3.67324	5.15909	5.06004	1.70213	6.29778e-12
NM_001106638	Slc26a7	1.28566	1.81889	3.32745	2.2154	1.47169	2.24345	2.71908	2.05921	2.14564	1.07192	0.885253	1.63287	1.70128	0.0249311
NM_053988	Calb2	4.59614	5.3806	6.78112	6.61841	4.42772	4.20409	5.32523	5.60659	3.3314	3.18318	3.96461	4.48756	1.70041	1.11034e-13
NM_001100741	Col6a2	4.51907	4.27268	6.44933	5.46093	3.90057	3.41271	5.22937	4.87269	3.79635	3.69386	4.32621	4.48756	1.68722	5.9963e-08
NM_001190459	LOC100361087	0.925019	1.30727	2.41829	2.06646	2.33733	1.3541	1.92306	2.60126	1.38499	2.22469	1.90806	1.42279	1.67637	0.0408838
NM_012805	Rxra	2.67632	2.49438	4.21376	3.94004	3.47692	2.91394	4.25114	4.56044	3.4425	3.56543	3.66078	3.99269	1.66624	2.21535e-06
NM_001191628	Tenm4	5.30249	5.7573	7.39561	6.90006	5.47822	5.44773	7.15529	7.15467	5.31768	5.31997	6.96448	7.03881	1.65267	8.67828e-24
NM_012583	Hprt1	1.57394	1.63541	3.30225	2.28447	2.82385	2.91394	1.83894	2.74452	2.33035	2.43535	4.44319	3.13336	1.65255	0.0183912
NM_012750	Gfra2	2.25537	2.1279	4.01095	3.01086	1.82111	2.50312	2.93706	2.49718	2.07841	1.90904	2.06232	2.25771	1.64142	0.00206225
NM_001100683	Klhdc8a	1.57394	2.19582	3.55784	2.83782	1.59781	2.3353	2.2828	2.26337	2.33035	1.90904	1.7353	2.4913	1.63062	0.00583986
NM_012719	Sstr1	4.38897	4.5954	6.17173	5.94979	4.30365	4.07681	6.03676	6.30622	3.85779	3.9208	5.52693	6.05202	1.61855	6.22959e-15
NM_001106583	Pgr15l	1.57394	0.881823	2.55258	2.28447	0.325793	1.80331	1.44272	1.18081	0.264792	0	1.04185	1.42279	1.59325	0.0437226
NM_001191595	Fras1	3.39593	3.36033	5.06624	4.61228	3.60259	3.68127	4.15004	4.21158	3.66504	3.49666	4.42907	3.87365	1.57896	8.06501e-08
NM_001106671	Ttc22	2.40974	1.98165	3.57898	3.5768	2.33733	2.0401	3.94401	3.77298	2.89662	3.24039	3.53464	3.09839	1.57047	0.000257635
NM_053405	Kcnk9	2.59282	3.44649	4.6924	4.26457	2.71672	2.72311	4.23477	4.43929	2.33035	2.04369	4.14812	3.91443	1.55154	8.33383e-06
NM_023968	Npy2r	3.3458	3.81372	5.02832	5.07881	3.60259	3.53398	5.0065	5.20552	3.07966	2.96294	5.13321	5.39867	1.5436	5.44731e-10
NM_031699	Cldn1	1.05551	1.98165	3.02262	2.41342	1.33349	1.3541	2.97696	3.70452	0.488439	1.90904	2.60467	2.31975	1.54116	0.0344144
NM_001107236	Cobl	2.8301	2.74163	4.30539	4.00287	3.18703	3.36992	4.28332	4.33748	3.97332	3.60952	4.67613	4.41836	1.52018	2.90285e-06
NM_214458	Phactr2	2.71633	2.43941	3.99531	3.89657	2.10219	1.80331	3.86114	3.85948	1.68531	1.97794	3.68473	4.0849	1.5184	7.49781e-05
NM_001107328	Efnb2	3.06513	3.81372	5.13207	4.61228	3.18703	2.97233	4.88592	5.04868	2.93514	3.06147	3.73149	4.13752	1.51425	9.95383e-07
NM_013012	Prkg2	1.17517	1.42514	2.5947	2.06646	1.47169	1.16678	2.00254	2.69833	1.38499	1.90904	2.32874	2.19288	1.49791	0.0457293
NM_001107224	Stk32b	1.57394	2.59842	3.2239	3.63085	2.10219	2.50312	3.41489	2.99434	1.14325	2.10658	3.42513	2.59529	1.49783	0.0116864
NM_001107671	Plcxd3	3.72492	3.67783	5.01287	5.23529	3.60259	3.08246	5.30186	5.63139	2.44153	3.12361	4.56436	5.34746	1.49414	5.07779e-07
NM_001106434	Tm4sf1	1.4841	1.81889	2.67542	2.9695	2.97095	2.97233	2.76539	2.99434	2.38701	3.24039	3.07245	2.73844	1.49017	0.0132922
NM_001144957	Riiad1	1.38829	1.42514	2.71415	2.2154	3.01684	2.42165	2.71908	1.98419	2.07841	2.04369	1.82427	1.97885	1.48406	0.0329823
NM_001256466	Cpne2	5.0829	5.18561	6.84577	6.23795	3.66155	3.9076	6.3227	6.48692	4.14742	4.22	6.13006	6.53646	1.47133	5.55772e-13
NM_001107834	Pbx3	2.20001	2.43941	3.27661	3.85176	2.77128	2.58024	2.62175	2.49718	3.00921	2.74306	3.36709	2.4913	1.45213	0.00368577
NM_001007727	Lypd1	5.41008	5.37329	6.94476	6.65799	4.74642	5.1004	6.63791	6.9726	4.99204	5.01853	6.57348	6.62512	1.4411	3.95404e-19
NM_173114	Parm1	3.09578	2.54734	4.2798	4.04329	2.601	3.08246	3.38554	4.037	3.04486	2.99654	3.56076	3.38623	1.44021	0.000167502
NM_153310	St18	4.96332	5.06368	6.40859	6.44068	5.31336	5.66687	6.53807	6.71573	5.05459	4.89926	5.87808	6.31829	1.43929	4.24702e-16
NM_175763	Igsf1	4.53034	5.08174	6.30456	6.12949	5.041	4.12908	6.28346	5.94006	4.72161	4.73978	5.92409	6.15771	1.42639	1.17944e-08
NM_181370	Hs3st2	2.01992	1.42514	3.11234	2.64117	3.01684	2.42165	3.05361	2.55015	1.93376	2.22469	2.65405	2.86866	1.42627	0.0168943
NM_001107255	Wdhd1	1.65851	1.42514	2.89359	2.28447	1.47169	1.3541	1.65439	2.19847	1.00527	1.83668	2.06232	2.37923	1.42068	0.0451616
NM_001012740	Cbln2	3.55882	3.2042	4.62286	4.81265	2.87457	3.18478	4.40533	4.2441	2.38701	3.09287	3.42513	3.69792	1.40349	7.14382e-06
NM_021989	Timp2	7.61486	7.66111	9.27075	8.74467	6.76388	6.67474	8.44603	8.51033	6.41978	6.38025	7.83168	8.00409	1.39966	9.62193e-23
NM_001106465	Ntng1	3.83803	4.30379	5.54576	5.27826	5.07393	5.04707	5.25394	5.18054	5.09767	5.33317	5.08901	5.01387	1.39696	7.73379e-11
NM_017240	Myh7	2.40974	1.90257	3.84637	2.58751	2.33733	1.51987	2.14947	2.13052	2.38701	2.16685	2.06232	2.37923	1.38664	0.0259923
NM_001107432	Cntnap4	4.13227	4.51792	5.93814	5.2951	4.75998	4.94871	5.71561	5.99841	4.30276	4.63702	5.24216	5.30975	1.37339	5.93206e-09
NM_012588	Igfbp3	3.94292	3.81372	5.59847	4.58516	3.63237	3.68127	4.65943	4.76476	3.14683	3.47298	3.7083	4.12019	1.36852	2.15722e-05
NM_016989	Adcyap1	2.79316	3.13668	4.40344	3.98223	3.7727	3.36992	4.18453	4.4671	3.75389	3.56543	4.00323	4.41836	1.36485	6.48432e-05
NM_022266	Ctgf	1.57394	2.32275	2.85944	3.33774	3.79919	3.6095	4.13248	4.037	2.85706	3.60952	3.14332	4.3605	1.36351	0.0227821
NM_134452	Col5a1	3.29386	3.60476	5.20866	4.00287	3.69015	2.85309	4.26732	4.14426	2.97265	3.44892	3.48092	4.38972	1.36076	0.0190156
NM_001135011	Rftn1	2.96905	2.69545	4.24054	3.85176	2.77128	2.50312	3.7957	4.10938	2.38701	2.82014	3.61164	3.06255	1.34659	0.000632048
NM_032065	Slc1a6	1.95452	2.1279	3.37657	2.88306	1.59781	0.698261	1.83894	2.60126	1.8556	2.16685	2.26661	2.25771	1.34531	0.022721
NM_001107321	Htra4	3.00179	2.8719	4.2798	4.04329	1.18064	2.0401	3.63039	3.96078	1.68531	1.19279	3.66078	2.90958	1.34518	0.00125889
NM_017069	Gabra3	4.00884	4.01513	5.54576	4.97816	3.33924	4.04995	5.36337	5.48261	4.0455	3.98915	4.93773	5.02322	1.34149	6.75299e-08
NM_001108773	Rwdd2a	2.30869	1.73007	3.05315	3.30487	1.92101	2.3353	2.62175	2.9556	2.27137	1.59491	1.98725	2.43635	1.33674	0.0188343
NM_017020	Il6r	3.62337	3.81372	5.05119	4.86995	4.37584	4.10318	5.25394	5.30905	3.93583	4.02215	4.91765	5.27102	1.3159	6.59084e-08
NM_012990	Nog	2.45774	1.81889	3.11234	3.49173	2.82385	2.50312	3.38554	3.3927	2.07841	2.16685	3.50803	3.41494	1.31188	0.00743981
NM_012550	Ednra	3.81979	3.60476	5.02061	4.90328	2.1849	2.58024	4.84338	3.92111	2.93514	1.76051	4.55138	4.84484	1.31053	0.00040053
NM_001007759	March3	2.45774	2.69545	3.71886	3.75772	3.01684	3.02845	3.2291	3.60788	2.07841	2.16685	3.56076	3.95409	1.30936	0.00155703
NM_001013936	Slc25a34	2.3601	2.59842	3.99531	3.09016	2.71672	2.14536	2.97696	3.36339	2.38701	2.99654	3.66078	3.78846	1.30919	0.00884837
NM_001114392	Gpr39	4.43765	4.0338	5.72238	5.26123	3.90057	3.99468	5.56665	5.57498	3.77528	3.63108	5.13321	5.41297	1.30549	1.13069e-08
NM_017362	Chrm5	3.18402	3.33042	4.633	4.26457	3.47692	3.13452	4.0967	4.10938	2.81637	1.68009	2.91933	3.76635	1.29925	0.000931086
NM_001191733	Nhs	1.95452	1.73007	2.82447	2.9695	1.92101	2.3353	3.05361	3.10471	2.14564	1.68009	1.7353	1.53165	1.29292	0.0273562
NM_001006960	Mtfp1	3.42036	3.87715	4.99725	4.75297	3.33924	4.20409	4.62216	4.41092	3.35999	3.65231	3.96461	4.38972	1.29276	2.8053e-05
NM_012519	Camk2d	4.25957	4.78373	5.88821	5.68823	4.30365	4.71222	5.04456	5.14654	3.54567	4.05441	4.44319	4.97584	1.29251	9.62417e-08
NM_017099	Kcnj8	2.30869	2.05663	3.57898	2.88306	2.33733	2.42165	2.34512	1.42727	2.64109	2.3855	2.50054	2.05378	1.28727	0.0259749
NM_134401	Crtac1	6.27408	6.36687	7.76536	7.38793	6.23329	5.85706	7.56015	7.51594	6.1843	6.13457	7.5851	7.69297	1.28286	1.18249e-20
NM_001135799	Bmper	1.81409	2.95264	3.6406	3.54899	1.00964	2.42165	3.16144	2.99434	1.14325	1.40782	2.32874	2.98809	1.2784	0.033715
NM_031776	Gda	6.88937	6.99805	8.2972	8.10562	6.71948	7.007	8.066	8.10825	6.89307	6.6936	7.60877	7.61316	1.26921	1.61243e-26
NM_176075	Ppargc1b	2.67632	2.78637	4.05687	3.63085	3.01684	3.68127	3.16144	3.70452	2.68695	3.02937	3.53464	3.41494	1.268	0.00277385
NM_001039454	Pced1b	2.14244	1.73007	3.2239	2.6929	2.10219	2.78956	2.62175	2.65061	1.93376	2.43535	2.44552	2.90958	1.26319	0.0361428
NM_022209	Ppp2r2b	2.71633	2.32275	3.55784	3.75772	2.53946	1.92656	3.29372	3.1397	1.38499	1.68009	3.30662	3.44308	1.26312	0.00517408
NM_001107837	Lhx6	3.32006	3.87715	4.9735	4.59879	3.57219	3.81491	4.75433	4.87269	3.11363	3.49666	3.96461	4.10265	1.25938	1.54418e-05
NM_001024292	Nmrk1	2.01992	2.54734	3.32745	3.40132	3.60259	3.41271	3.44365	3.30294	3.11363	3.34841	3.77677	3.09839	1.24378	0.00918122
NM_001271215	Tmem71	3.06513	1.73007	3.77489	3.52064	1.59781	0.390969	2.62175	2.78928	1.93376	1.07192	2.32874	2.4913	1.2349	0.0444744
NM_019365	Rassf5	3.76362	3.76983	5.06624	4.78907	2.92357	3.49468	4.53128	4.45326	3.38802	3.09287	3.90467	4.06692	1.23371	7.14382e-06
NM_021658	Hcn4	1.88601	1.98165	3.05315	2.79112	0.815625	0.951455	2.2828	2.32547	0.682024	1.07192	1.04185	0.880109	1.23078	0.0492247
NM_001013151	Gna14	2.54918	2.54734	3.55784	3.7083	3.63237	3.6095	3.7957	4.17831	4.33192	3.42444	4.3712	3.97352	1.22748	0.00516055
NM_001082977	Rasgrp2	2.59282	3.29989	4.42695	3.63085	2.601	2.24345	3.32498	3.5043	2.27137	2.33386	2.55355	2.98809	1.22288	0.00873903
NM_017089	Efnb1	3.66485	3.29989	4.8744	4.36366	3.50938	3.02845	3.7957	4.42517	4.0455	3.49666	4.80194	4.41836	1.22258	0.00040053
NM_001251926	Tmem200c	3.87385	3.17083	4.9248	4.47127	4.7734	4.62391	5.50657	5.41282	4.77567	4.66862	5.67779	5.67866	1.21517	2.04333e-06
NM_053955	Crym	7.92441	7.99716	9.31158	9.00344	7.42425	7.40163	8.74942	8.58759	7.00818	7.18745	8.56368	8.60247	1.20949	1.53033e-26
NM_017254	Htr2a	2.3601	2.74163	3.66056	3.5768	2.82385	2.65344	4.26732	4.037	2.14564	2.22469	3.30662	3.91443	1.20937	0.00573478
NM_001015037	Ccbl2	2.8301	3.1017	4.01095	4.12088	3.10444	3.36992	4.13248	4.26009	3.46899	3.39954	3.92493	3.78846	1.20371	0.000394599
NM_001191631	Ppapdc1a	2.50418	2.26068	3.66056	3.12824	3.26514	2.42165	3.88231	3.96078	2.64109	2.43535	3.79889	3.83169	1.19914	0.0104291
NM_032462	Kcnip3	4.46138	4.39329	5.6543	5.50501	4.71893	4.81151	5.7097	5.64971	4.59504	4.90812	5.57899	5.83021	1.19288	2.58058e-09
NM_001012205	Dpp10	4.72919	4.94041	6.10408	5.86212	5.17856	5.26126	5.807	6.15624	4.40233	4.28941	5.57258	5.77037	1.18504	8.84718e-10
NM_001134629	RGD1561149	3.06513	3.44649	4.34294	4.37953	1.71378	1.92656	4.02238	3.98022	1.77297	1.68009	3.61164	3.44308	1.18428	0.00056821
NM_001107890	Tspan9	5.38548	5.71742	6.98095	6.40235	5.81978	5.29597	6.43798	6.5337	5.01019	5.41621	6.0992	6.39953	1.18185	3.9627e-06
NM_017356	Hpcal1	4.10239	4.1751	5.41081	5.10769	3.82521	3.68127	5.12668	5.32434	3.95469	3.60952	5.27409	5.14817	1.18122	2.72976e-07
NM_001135855	Scara5	2.59282	2.32275	3.66056	3.30487	1.18064	2.50312	2.76539	2.55015	1.59198	1.40782	3.03567	3.67437	1.18058	0.0338976
NM_024155	Anxa4	2.25537	2.74163	3.84637	3.09016	2.77128	2.97233	3.44365	4.14426	3.81712	3.60952	3.86329	3.85282	1.17139	0.0133618
NM_022632	Slit2	6.20897	6.14002	7.5142	7.12151	5.94965	5.9103	7.11562	7.43727	5.68274	5.98359	7.17785	7.38372	1.17002	7.15035e-14
NM_001001799	Tmem35	6.57538	6.65621	7.89427	7.62776	6.59267	6.63463	7.76207	7.77433	6.44001	6.51675	7.6119	7.75884	1.16264	1.01838e-21
NM_001139483	Aifm2	2.71633	2.43941	3.71886	3.49173	2.71672	2.42165	3.60515	3.30294	2.27137	2.66163	3.07245	3.23345	1.1597	0.0100117
NM_031569	Oprl1	4.76778	5.03615	6.11135	5.94446	4.22765	4.58702	5.72149	5.94501	4.46947	4.05441	5.53354	5.83021	1.15488	9.91757e-09
NM_053342	Cxxc4	4.10239	4.30379	5.49662	5.07881	4.6909	4.22825	5.26204	5.03015	4.40233	4.05441	4.51176	4.83425	1.14947	4.54521e-06
NM_001108464	Prr18	2.45774	2.19582	3.55784	3.01086	3.47692	2.91394	3.35558	3.03208	2.97265	2.78211	3.36709	3.60132	1.14675	0.0219236
NM_017275	Pnck	5.78404	5.97587	7.18773	6.80335	6.12747	5.89529	7.01619	7.14179	5.77586	6.02895	6.95712	6.96551	1.14558	4.52106e-14
NM_001109561	Nrsn2	5.17909	5.17723	6.4522	6.12007	5.51065	5.35202	6.64102	6.6322	5.80734	5.85671	6.54103	6.6645	1.14524	1.17751e-12
NM_021853	Kcnt1	3.18402	3.67783	4.67287	4.29836	3.92484	3.78264	4.40533	4.52117	3.00921	3.56543	4.35636	4.40411	1.13622	0.000307681
NM_052799	Nos1	3.97626	3.83517	5.02061	4.95716	4.24702	3.71586	5.09075	5.41995	3.4425	4.14708	4.887	5.03252	1.13214	2.64557e-05
NM_001012352	Dusp26	4.72919	5.25888	6.37272	5.7986	4.41063	4.12908	5.62433	5.67378	3.61847	4.02215	5.15051	5.55515	1.13068	5.08072e-06
NM_147216	Slc16a2	4.50772	4.77265	5.7737	5.68184	4.32204	4.27539	5.37835	5.27798	4.22718	3.81179	4.99633	5.17359	1.11946	3.79275e-08
NM_001080756	Car12	4.77726	5.04539	6.14718	5.83935	5.09547	4.88934	6.59046	6.50044	4.60702	5.26589	6.30641	6.4662	1.11813	3.24983e-08
NM_001109174	Ankrd34b	3.49125	3.70138	4.56047	4.74073	3.85077	4.10318	3.92373	4.79799	2.64109	3.42444	3.84214	3.52437	1.1177	0.00213457
NM_001106855	Mst1r	2.59282	2.43941	3.68026	3.27123	2.77128	2.58024	2.76539	3.23984	2.20987	1.68009	2.20167	2.19288	1.11622	0.0303142
NM_024483	Adra1d	5.1281	5.45178	6.42327	6.34692	6.91388	6.51206	6.68384	6.87215	6.53082	6.61195	6.85789	6.97035	1.11294	5.10614e-12
NM_001012201	Cadm1	7.02894	7.06993	8.27875	7.99663	7.17896	7.21172	8.11712	8.18667	7.14384	7.28414	7.81413	8.13495	1.1032	2.10711e-18
NM_133380	Il4r	2.45774	2.8719	4.01095	3.09016	3.01684	2.42165	4.40533	4.45326	3.21101	3.06147	3.75431	4.23733	1.09516	0.0183827
NM_001107389	Arhgap26	4.72919	4.90027	6.02542	5.7135	4.87655	5.2015	5.73319	5.8049	5.16403	4.75949	5.40964	5.73096	1.09515	1.31527e-07
NM_001109192	Gstm6	2.3601	2.59842	3.55784	3.27123	3.47692	3.99468	4.43428	4.38199	3.79635	3.34841	3.88413	3.72109	1.09335	0.0121195
NM_001109321	Mum1l1	3.03381	2.54734	3.89774	3.68294	2.66002	2.72311	3.98372	3.79509	1.59198	2.43535	3.21087	3.62608	1.08781	0.0145517
NM_017142	Adcy8	3.9088	3.65388	4.81327	4.82429	3.54112	3.68127	4.36078	4.35247	5.01019	4.52636	4.3712	3.97352	1.08115	0.000113958
NM_001276712	Sfrp1	2.14244	3.38962	3.75645	3.94004	2.47518	2.72311	3.5533	4.01832	1.8556	2.57533	3.42513	3.35694	1.07467	0.0364093
NM_017214	Rgs4	6.20546	6.39964	7.30337	7.43045	5.99046	5.91775	7.00417	7.32964	6.04157	5.71253	6.9815	6.80668	1.07263	1.50479e-13
NM_001271332	Fhod3	3.468	3.85631	4.8744	4.42613	3.37491	3.45428	4.31481	4.58603	2.44153	3.42444	3.98405	3.81023	1.06491	0.00206476
NM_031039	Gpt	3.92596	3.41834	4.99725	4.31497	4.573	4.56821	4.63469	4.2441	4.9074	4.7981	4.81285	4.94665	1.06364	0.000306081
NM_199392	Tox2	3.29386	3.2042	4.47284	3.91847	2.53946	3.08246	3.60515	4.2441	2.49407	2.8933	3.30662	3.47069	1.05959	0.0101018
NM_001007009	Drc1	3.89143	3.67783	4.94936	4.61228	4.573	4.17952	5.09075	4.90355	4.25789	4.72983	4.96733	5.02322	1.05923	8.40321e-05
NM_001109052	RGD1562726	2.30869	2.74163	3.42407	3.49173	1.92101	2.0401	3.92373	3.60788	1.8556	1.59491	4.13079	4.57918	1.05715	0.0253691
NM_001107279	Pcdh17	6.27743	6.28349	7.49209	7.13092	6.1687	6.33425	7.09989	7.16532	6.06347	6.24352	6.70522	6.77658	1.05604	3.15906e-14
NM_021266	Fzd1	4.47311	4.27268	5.54576	5.21774	3.69015	3.78264	4.93739	4.93377	3.68777	4.02215	4.45716	4.89664	1.05252	1.46345e-05
NM_001108672	Bend5	2.8301	2.8719	3.82883	3.75772	3.44371	3.6095	3.964	3.03208	3.11363	3.1537	3.50803	3.44308	1.04945	0.0162262
NM_001100889	Shroom3	2.30869	2.82977	3.53639	3.46222	2.77128	2.72311	3.90317	3.88032	2.14564	2.78211	3.48092	3.7439	1.04767	0.0243411
NM_001108299	Etv4	2.93554	2.43941	3.73778	3.54899	3.40972	3.23334	2.93706	3.1397	2.64109	3.09287	3.30662	3.35694	1.04631	0.0191781
NM_001107763	Ltk	2.86611	2.64775	3.931	3.36988	3.71819	2.85309	3.47185	3.85948	2.97265	3.56543	3.61164	3.78846	1.03431	0.0301219
NM_001108354	Tmem150c	5.86635	6.36687	7.2434	7.05635	6.81995	6.61185	7.49808	7.22966	6.83315	6.82563	7.41651	7.40355	1.03278	9.94352e-12
NM_170668	Slc13a5	3.62337	3.36033	4.49525	4.42613	3.47692	3.36992	4.70766	4.4671	3.73219	3.81179	4.81285	4.93679	1.02346	0.000351621
NM_001039344	Tes	3.29386	3.33042	4.36745	4.12088	3.54112	3.71586	4.23477	4.33748	3.41552	3.75403	4.00323	4.17156	1.01801	0.00165916
NM_024354	Chrna4	3.18402	3.2042	4.45008	3.68294	2.33733	2.65344	4.16739	4.01832	2.27137	2.3855	3.45329	3.97352	1.01728	0.0153458
NM_031050	Lum	3.1552	2.43941	3.89774	3.60407	1.47169	2.24345	3.90317	4.2759	1.93376	2.74306	3.21087	3.52437	1.01182	0.0403312
NM_019278	Resp18	5.04413	5.32103	6.35445	5.96038	5.81978	5.32986	6.44511	6.43152	5.40258	5.12109	6.16454	6.29531	1.01101	1.65527e-07
NM_001169101	Alk	3.06513	3.02909	4.10138	3.80551	3.10444	3.32581	3.72716	4.29154	3.07966	2.8933	3.45329	3.26533	1.00808	0.0121286
NM_001127531	Ap1s2	4.7095	4.83787	5.57762	5.92296	4.90122	4.93409	5.64924	5.53612	5.04582	4.92566	5.07094	5.23122	1.00696	3.55264e-07
NM_001191686	Spata13	4.19024	3.99621	5.02832	5.0885	4.39334	4.49044	5.22108	5.23818	3.49501	4.44352	4.67613	4.92685	0.999322	0.000255251
NM_001171802	Triqk	3.468	2.99137	3.931	4.41076	3.30267	2.78956	4.40533	4.12693	3.81712	3.75403	4.40043	4.33068	0.995095	0.00557578
NM_053583	Zfp423	4.25957	4.10618	5.41669	4.77714	4.46129	3.53398	5.18746	4.87269	4.19581	4.03837	5.34346	5.06004	0.99314	0.00111839
NM_017337	Pde3a	3.89143	3.55391	4.91652	4.36366	3.57219	3.23334	4.50423	4.52117	3.04486	3.54287	3.33717	3.55048	0.991591	0.00283847
NM_001108205	Rsph9	3.1258	3.06586	3.96352	4.04329	2.601	2.3353	3.70357	3.94108	1.38499	1.83668	3.56076	3.57612	0.988439	0.0120896
NM_031091	Rab3b	4.08721	4.07045	5.26191	4.70338	3.71819	4.15452	4.73118	5.20552	3.46899	3.84905	4.63983	4.68903	0.981687	0.000721844
NM_203409	Ncam2	6.14811	6.1783	7.22843	7.02136	6.28576	6.67034	7.24177	7.45648	6.45002	6.20811	6.47043	6.80397	0.977596	4.58634e-10
NM_001107707	Slc22a15	2.54918	3.26869	3.69969	3.94004	3.30267	2.72311	3.52666	3.30294	3.21101	3.26816	3.98405	3.38623	0.97241	0.0348422
NM_001108377	Pck2	3.60217	4.22472	5.1463	4.48601	4.75998	4.02258	4.60952	4.58603	4.77567	4.51482	5.11569	4.76904	0.971096	0.00463804
NM_017091	Pcsk1	4.97985	5.33615	6.11859	6.11059	5.9318	6.28902	6.19317	6.59171	5.82283	5.98359	6.21888	6.16195	0.970589	1.93074e-07
NM_012781	Arnt2	7.52338	7.65509	8.60088	8.50616	7.48672	7.31404	8.42454	8.28859	7.42662	7.51176	8.03755	8.11977	0.968896	5.38388e-19
NM_001100980	Efnb3	7.69838	7.77927	8.89282	8.48247	7.37005	7.40428	8.29043	8.24708	7.51667	7.51031	7.86613	8.12954	0.968523	4.52106e-14
NM_182816	Amigo2	3.83803	4.1751	5.10318	4.71594	4.58828	4.2984	4.8754	4.70761	3.93583	4.35564	4.91765	5.09594	0.963951	0.000335865
NM_001009695	Wnt7b	4.851	5.06368	6.00604	5.76878	4.81295	4.44991	5.67373	5.69157	4.8175	4.19127	5.50691	5.57436	0.960033	5.46212e-06
NM_001014065	Zcchc12	7.5149	7.72715	8.7067	8.43294	7.39632	7.61824	8.48201	8.50363	7.97741	7.908	7.94388	8.0135	0.958036	4.80036e-16
NM_001105819	Rhbdl3	5.15745	4.98908	6.22634	5.74447	5.55019	5.69314	6.18467	6.33292	5.37483	5.30663	6.33696	6.34464	0.955993	2.60412e-07
NM_001013857	Lrrc48	3.49125	3.99621	4.79533	4.48601	3.18703	2.85309	4.58391	4.17831	3.68777	3.79279	4.51176	4.65333	0.94988	0.00242936
NM_001108750	Cpne8	4.54151	4.84846	5.47423	5.76274	5.1167	5.17688	5.23761	5.30905	5.47625	5.0825	4.82368	5.49592	0.948769	8.7835e-05
NM_138849	Syt17	6.21596	6.27958	7.21499	7.13793	6.00192	6.27749	7.04463	7.14824	6.26588	6.28149	7.17363	6.96308	0.939704	1.6512e-12
NM_031593	Sv2c	3.44438	3.13668	4.33053	3.98223	2.92357	3.49468	3.72716	3.5309	2.77451	3.12361	2.91933	3.09839	0.93956	0.0180251
NM_013174	Tgfb3	3.09578	3.2368	4.35525	3.54899	3.63237	4.20409	4.37578	4.53438	2.68695	3.12361	4.26397	4.40411	0.937254	0.0204243
NM_133536	Rab3c	5.69173	5.88622	6.53024	6.84681	5.94372	6.1314	6.69585	7.1353	5.50853	5.2864	6.51454	6.60968	0.915214	1.31527e-07
NM_173121	Brinp3	4.21837	4.20837	5.35063	4.72839	4.35813	4.52985	4.95748	5.28581	4.65395	4.87237	4.62752	4.91685	0.906967	0.000741242
NM_022797	Grin2d	3.99264	3.67783	4.94122	4.41076	3.54112	3.53398	4.06002	4.62359	2.64109	2.99654	3.82068	3.47069	0.906754	0.010713
NM_001109344	Dok5	3.26718	3.62953	4.34294	4.24737	3.22661	2.97233	3.7957	3.55702	3.00921	2.82014	3.14332	3.38623	0.906243	0.01326
NM_020088	Tenm2	7.54992	7.48398	8.64539	8.1433	7.29987	7.20869	8.02852	8.26304	6.95529	7.0321	7.8543	7.79478	0.904465	6.02758e-10
NM_030871	Pde1a	6.54793	6.92988	7.68356	7.60768	7.14837	7.15298	7.98881	8.02414	7.18637	6.77329	7.71583	7.96094	0.904358	2.0201e-09
NM_001077201	Caln1	5.42223	5.3806	6.34214	6.23359	5.07393	5.40597	6.22251	6.23924	5.16403	4.88139	5.97841	6.11898	0.904157	9.32398e-08
NM_001012109	Galnt14	4.62795	4.53113	5.64431	5.21774	4.39334	3.84647	5.52014	5.33192	3.81712	4.28941	5.15909	5.24727	0.899861	0.000192271
NM_133580	Rab26	4.6384	5.01751	5.7645	5.64292	5.18862	4.93409	5.96912	5.55568	5.03699	4.81703	6.00719	5.71374	0.895507	4.29821e-05
NM_012832	Chrna7	4.8777	4.96008	5.85393	5.7135	4.9959	4.90441	5.80145	6.09517	4.96437	5.2796	5.58537	5.95274	0.891399	1.55357e-05
NM_001025719	Pxdc1	3.64426	3.85631	4.75874	4.37953	3.14632	3.68127	4.36078	4.62359	3.07966	3.24039	3.33717	4.04872	0.886458	0.0130003
NM_001101008	LOC683722	3.1258	2.99137	4.01095	3.68294	3.30267	3.71586	3.6552	3.79509	3.3314	2.70292	3.45329	3.0258	0.880022	0.04653
NM_001014138	Lrrc16b	5.73132	5.49959	6.81715	6.04741	5.57341	5.54712	5.96417	5.73226	5.33938	5.60773	5.42394	5.77592	0.879866	0.000697149
NM_001002851	Nenf	2.93554	3.52779	4.31801	3.7083	3.40972	2.50312	4.47665	4.16139	3.46899	3.60952	3.94491	4.26912	0.874883	0.0426179
NM_001106109	Nrsn1	6.52558	6.37422	7.39858	7.23055	6.85195	6.76834	7.56507	7.64484	6.98542	6.95943	7.42187	7.68415	0.872843	1.82984e-11
NM_021687	Erbb4	4.50772	4.89005	5.56178	5.54074	4.8259	5.34098	5.70377	6.03604	4.44299	4.45565	4.77987	5.10478	0.870675	0.000178809
NM_001107397	Epb41l4a	3.66485	3.76983	4.39154	4.67794	4.01803	3.53398	4.44855	3.94108	3.38802	3.54287	3.86329	4.17156	0.868552	0.0108649
NM_021682	Negr1	6.67264	6.77198	7.70535	7.44749	6.38531	6.80495	7.52357	7.65091	6.5833	6.70888	7.09759	6.96793	0.868547	4.14596e-10
NM_001011936	Bag3	2.8301	3.06586	3.66056	3.80551	3.57219	3.6095	3.7957	3.33348	3.68777	3.58765	2.748	3.13336	0.867982	0.0450409
NM_031571	Acvr2a	5.13549	4.93048	5.83209	5.93911	5.41109	5.85706	6.06481	6.2672	5.40944	5.47697	5.61684	5.68456	0.863766	5.70374e-06
NM_031130	Nr2f1	5.54394	5.597	6.48336	6.33068	5.20853	5.48831	6.18041	6.27115	5.26574	5.40999	6.13876	5.87739	0.854974	3.00667e-07
NM_130816	Fgf11	3.21228	3.1017	4.14455	3.65713	2.47518	2.72311	3.94401	3.90086	2.38701	1.97794	3.63642	3.41494	0.843829	0.0498519
NM_144745	Gpsm1	5.06752	4.91041	5.98244	5.61637	4.39334	4.76272	5.25394	5.57498	4.09736	4.19127	4.7687	5.29438	0.842779	0.000329401
NM_001103353	LOC691995	6.40836	6.47674	7.42363	7.10251	5.58868	5.2257	6.92223	6.9157	5.34654	5.26589	6.31026	6.60034	0.840297	2.69034e-08
NM_023981	Csf1	4.05637	3.83517	4.84852	4.6389	3.66155	4.44991	5.03514	5.07604	4.48253	4.54918	4.69984	4.66533	0.838766	0.00283847
NM_001014102	Spats2l	4.80536	4.75024	5.39897	5.7748	4.75998	4.36529	5.06321	5.17211	4.66545	4.54918	5.14189	4.80201	0.835996	0.000227891
NM_001108214	Npas2	4.54151	4.68083	5.63929	5.136	5.27611	4.69499	5.30186	5.47578	5.36076	5.23103	5.15051	5.18196	0.83368	0.000518579
NM_001025691	RGD1311739	4.27304	4.51792	5.49662	4.78907	4.70498	4.40822	5.05391	4.9437	4.77567	4.44352	4.8662	4.13752	0.826837	0.0120896
NM_012956	Gabrb1	4.90393	5.38788	6.12219	5.7748	5.50261	5.7443	6.2472	6.31007	5.3957	5.19531	5.61684	5.94783	0.822186	8.07925e-05
NM_001134884	Scube1	3.21228	3.36033	4.04173	4.04329	3.63237	3.13452	4.06002	3.77298	3.38802	3.67324	4.41482	3.89419	0.821141	0.0392305
NM_001271181	Ociad2	4.851	4.76149	5.52413	5.68823	5.15823	5.2257	5.87722	5.52293	5.19609	4.7981	5.63539	5.36228	0.818821	0.000182471
NM_001014216	Nabp1	3.03381	3.2042	3.57898	4.12088	3.14632	3.28031	4.07848	4.01832	3.38802	3.24039	3.94491	4.0849	0.814118	0.0484894
NM_012771	Lyz2	4.28639	4.40768	5.06624	5.191	4.1679	4.72925	4.91702	5.44114	4.41601	4.44352	4.91765	4.75787	0.811175	0.00225404
NM_001108479	Vstm2b	3.95969	4.10618	5.02832	4.51504	4.14742	4.15452	4.60952	4.93377	3.71015	4.16196	4.27978	4.34567	0.81004	0.00801645
NM_001106150	Spry4	3.9088	4.08843	4.68267	4.85867	3.92484	3.81491	4.1147	4.6722	3.57034	3.54287	3.96461	3.87365	0.809596	0.00861946
NM_001191753	Rassf8	3.87385	3.91793	4.75874	4.5435	2.97095	3.6095	4.62216	4.6841	3.61847	3.3742	4.40043	4.33068	0.80605	0.00744366
NM_182842	Camk1g	5.03625	4.95028	5.90504	5.63633	4.96112	5.1004	5.35582	5.51629	4.13093	3.9382	5.25821	5.53567	0.80574	8.02783e-05
NM_001025402	Umps	4.31273	4.47756	5.16739	5.1729	4.3402	4.40822	4.63469	4.6481	4.68818	4.39396	4.80194	4.98544	0.804542	0.0006065
NM_001170685	Ptprz1	6.19841	5.95152	6.82602	6.92461	5.60379	5.50818	6.02253	6.08623	5.72731	5.45297	6.05852	6.16195	0.800286	1.61008e-07
NM_001012235	Impact	8.03828	8.05087	8.8817	8.80027	8.40395	8.29955	8.98963	9.08782	8.39159	8.32897	8.7348	8.85706	0.799913	4.63435e-15
NM_012659	Sst	6.25723	6.68308	7.2533	7.29054	6.39837	6.51206	6.93241	7.37072	6.13138	6.26091	6.4426	6.39953	0.79625	8.63865e-07
NM_053741	Rap2a	3.89143	3.44649	4.42695	4.45638	4.1679	4.22825	4.28332	3.99939	3.64194	4.17669	3.92493	3.65043	0.793582	0.0219063
NM_001106500	Ndufaf1	3.60217	3.60476	4.26683	4.42613	4.37584	3.57223	4.50423	4.49439	4.13093	4.52636	4.23181	4.56644	0.791038	0.0244989
NM_134468	Camk1	5.5045	5.40233	6.39673	6.03243	5.55797	5.72745	6.18467	6.02204	5.31768	5.29318	5.80892	5.81951	0.790136	8.52138e-06
NM_198727	Tmem132d	3.97626	3.97703	4.93303	4.45638	4.01803	4.27539	4.58391	4.99237	4.11424	3.84905	4.48472	4.59181	0.786179	0.0102984
NM_001191981	Sntg1	3.55882	3.41834	4.21376	4.22997	4.01803	4.10318	4.59678	4.83048	3.41552	3.73425	4.34136	4.17156	0.781097	0.0185966
NM_001008296	Emc9	3.64426	3.62953	4.57105	4.10187	3.60259	3.74964	3.38554	3.5043	4.13093	4.00575	4.19891	4.15464	0.77765	0.0226981
NM_001108392	Zic2	3.37108	4.10618	4.66301	4.31497	4.14742	3.36992	4.59678	4.3673	4.16373	4.28941	4.13079	4.33068	0.776604	0.0349413
NM_001109018	Rab9b	5.2004	5.84451	6.26272	6.37094	5.25712	5.88773	6.27147	6.36654	5.74909	5.44082	5.78141	5.89787	0.776542	0.00200193
NM_031758	Mchr1	3.64426	3.99621	4.64307	4.45638	4.51023	4.56821	4.55784	4.88305	3.68777	4.26205	4.67613	4.73529	0.77512	0.013257
NM_053427	Slc17a6	5.24894	5.08174	5.83649	6.02235	4.1679	4.02258	5.13552	5.10288	4.00986	3.83054	4.56436	4.68903	0.775016	9.22969e-05
NM_001200045	Hdac9	5.64586	5.88107	6.54374	6.5036	5.58106	5.52778	6.08321	6.22302	5.75448	5.56917	6.4178	6.34464	0.770482	9.0695e-07
NM_012994	Nxph1	5.5045	5.52621	6.29182	6.25095	5.71234	5.84148	5.90851	6.0499	5.21187	5.0825	5.89871	5.47562	0.7699	1.52568e-05
NM_138858	Slc9a5	4.0407	4.1751	5.25536	4.21235	4.208	4.12908	5.05391	5.09399	4.40233	4.8076	4.87664	4.88643	0.769222	0.0275589
NM_001005565	Arhgef6	4.08721	4.07045	4.85719	4.7651	4.208	3.93721	4.62216	4.73074	2.97265	4.32951	4.61511	4.81284	0.768897	0.0499688
NM_022302	Necab1	5.52154	6.02337	6.53295	6.56041	5.3938	5.77743	6.75443	6.81106	5.55255	5.53529	6.60834	6.93114	0.768591	2.06436e-05
NM_001108526	Sema4g	4.8777	4.95028	5.72238	5.58933	4.06246	4.49044	5.42958	5.14654	4.02779	3.84905	4.62752	4.85535	0.765878	0.000506834
NM_001006988	Wdr6	7.77378	7.82019	8.76031	8.32129	7.18902	7.26232	8.02376	8.04043	6.96695	7.16362	7.71874	7.87445	0.765462	1.04651e-08
NM_001100174	Arx	4.20437	4.01513	4.80433	4.89226	4.08417	4.34334	4.47665	4.787	3.64194	3.51995	4.34136	4.04872	0.7643	0.00742743
NM_031547	Chrm4	3.7444	3.74737	4.4615	4.47127	4.60339	3.84647	4.47665	4.6359	3.85779	4.07028	4.44319	4.55359	0.764027	0.0189316
NM_019339	Rgs12	5.52154	5.85505	6.37876	6.51442	5.59625	5.80981	6.1282	6.44906	6.00584	5.65057	6.0447	5.80332	0.763525	4.87546e-05
NM_001100531	Dlx1	4.59614	4.64484	5.38103	5.31999	4.4941	4.67754	5.33294	5.33947	4.31742	4.3029	4.85569	5.00446	0.756125	0.000393165
NM_001044293	Nap1l5	7.83411	8.00309	8.7049	8.63654	7.84091	7.85389	8.50607	8.61038	7.4384	7.37954	7.61969	7.88603	0.753923	2.61642e-11
NM_201990	Pgap1	5.53837	5.60326	6.35138	6.26383	5.14796	5.26126	5.98388	5.9049	5.01019	4.59377	5.47292	5.52254	0.751579	1.79797e-05
NM_001047868	Ppie	3.37108	3.52779	4.02642	4.26457	3.85077	4.02258	3.5533	3.83833	3.8376	3.88537	3.90467	4.46027	0.748925	0.0494666
NM_031069	Nell1	6.36183	6.50379	7.25658	7.08325	6.1117	6.36726	7.04228	7.13313	5.60126	6.14958	7.02438	7.16669	0.747775	2.5007e-06
NM_001109393	Timp4	3.32006	3.70138	4.13031	4.29836	3.82521	3.84647	4.16739	4.42517	4.11424	4.3813	4.3109	4.93679	0.747214	0.0456637
NM_001134839	Ly6h	7.02497	7.14916	8.08919	7.49926	7.06893	6.90951	7.5202	7.44952	6.7733	7.11282	7.46574	7.56594	0.743136	0.000198581
NM_001108286	Ypel2	5.13549	5.39512	6.02157	5.96565	5.43663	5.61283	6.11037	6.27902	5.53385	5.33973	6.11251	6.22815	0.74302	3.61069e-05
NM_138889	Cdh13	6.35867	6.54017	7.34407	6.99069	6.3136	6.08585	6.71957	6.66259	6.27717	6.13834	6.52785	6.67344	0.73843	8.39305e-07
NM_001109075	Cfap126	3.49125	3.55391	4.15866	4.26457	3.90057	3.74964	4.00318	4.45326	3.66504	3.54287	3.98405	3.83169	0.737941	0.040291
NM_001258011	Snhg11	6.92821	6.70946	7.77111	7.301	7.47239	6.88692	7.62908	7.2438	7.07005	7.32108	7.35812	7.56914	0.737758	0.0320375
NM_001014059	Pianp	5.37926	5.24292	6.12938	5.92836	5.91372	5.76922	6.10588	6.12603	5.90273	6.35457	6.05393	6.3334	0.73541	0.000149458
NM_134386	Gprasp1	9.05711	9.04872	9.89236	9.65444	8.76065	9.04606	9.64621	9.8235	8.95007	8.69658	9.38754	9.43443	0.727018	7.05228e-09
NM_001011966	Smarcd3	5.30905	5.30574	6.02542	6.00711	4.94934	4.58702	5.49288	5.25423	4.85815	5.04285	5.36586	5.58071	0.723234	0.000197104
NM_139112	Lmo1	3.68515	4.05224	4.85719	4.13965	3.97219	4.02258	4.70766	4.6481	4.42957	4.32951	4.8662	4.54062	0.722646	0.033223
NM_012652	Slc9a1	6.08075	6.05114	6.91182	6.62508	6.10109	5.86479	6.51454	6.41018	5.75986	5.81965	6.6964	6.63735	0.721991	1.70908e-06
NM_001107504	Chst8	4.29962	4.69263	5.375	4.97816	4.4446	4.17952	5.11778	5.06698	4.44299	4.19127	5.39519	5.43416	0.720551	0.00455618
NM_001017470	Cep70	3.70517	3.85631	4.17264	4.71594	3.82521	3.93721	4.26732	4.39653	3.97332	3.77354	3.86329	4.26912	0.718035	0.0432338
NM_012829	Cck	6.18422	6.22374	6.95693	6.86384	6.80695	6.49722	6.84885	6.77535	6.65715	6.36103	7.1087	7.08643	0.716452	8.3659e-07
NM_030997	Vgf	6.56446	6.53034	7.41337	7.07108	6.47433	6.43111	6.65646	6.7809	6.52768	6.43028	6.6052	6.35948	0.714507	8.3659e-07
NM_022669	Scg2	8.87304	8.89248	9.61318	9.57825	9.07244	9.3058	9.92395	9.93103	9.2316	9.27162	9.53773	9.83274	0.714385	1.17964e-10
NM_017135	Ak4	5.27597	5.27467	6.04074	5.89009	4.86405	5.12635	5.61171	5.94995	5.16403	5.35924	6.03542	6.029	0.70908	0.000224128
NM_013126	Dgkg	7.46587	7.5552	8.25678	8.17093	7.95284	7.85776	8.65187	8.6397	7.69837	7.57011	8.63305	8.55731	0.707942	5.85626e-11
NM_001106069	Fcho1	6.04192	5.97587	7.09356	6.15738	6.24779	6.11853	6.17184	6.29074	6.30316	6.49341	6.3962	6.52663	0.703123	0.0419146
NM_181634	Lppr3	4.79605	4.75024	5.58286	5.30344	3.66155	3.71586	4.78837	4.52117	3.73219	3.75403	3.98405	4.13752	0.701049	0.00446103
NM_001105963	Mrps14	5.02036	4.69263	5.41669	5.68184	5.21838	5.2257	5.33294	5.66179	5.40258	5.01033	5.08001	5.48919	0.698758	0.00454689
NM_001134631	Ccdc176	3.64426	4.08843	4.49525	4.57141	4.04042	4.10318	4.36078	4.41092	4.00986	4.28941	4.13079	4.13752	0.694279	0.0284631
NM_024371	Slc6a1	9.19402	9.42585	10.0537	9.95481	9.08191	9.18986	9.64814	9.8633	8.92578	8.82485	9.29718	9.45011	0.692207	6.22282e-10
NM_031601	Cacna1g	6.36812	6.25989	7.16694	6.80335	6.12747	6.1568	6.76301	6.61054	5.75448	6.02488	6.31026	6.48662	0.691704	1.20937e-05
NM_001012217	Ssh3	4.38897	4.28832	5.26191	4.66504	5.00731	4.67754	4.70766	5.26219	5.01918	5.39746	5.24216	5.36963	0.690968	0.0230858
NM_001106827	Celf6	4.23223	4.25687	5.1392	4.59879	4.10556	3.96623	4.51782	4.90355	3.49501	3.9208	4.45716	4.28476	0.688637	0.0309144
NM_024129	Dcn	4.73893	4.60792	5.56708	5.04935	5.06304	4.93409	5.07245	4.98277	4.92665	4.84497	3.84214	4.22117	0.685367	0.00727582
NM_001134643	Kcnq5	7.37507	7.49414	8.05376	8.18002	7.33425	7.32528	8.21631	8.19293	6.90282	7.07007	8.38878	8.53868	0.685265	2.50833e-09
NM_001135838	March1	4.9466	4.7389	5.63425	5.37645	4.42772	4.20409	4.94747	5.1205	4.00986	3.69386	4.51176	4.54062	0.684958	0.00373111
NM_053488	Col5a2	5.30249	5.3134	6.16825	5.74447	5.37631	4.81151	5.57967	5.42705	5.18814	5.44082	5.95397	6.0056	0.684083	0.00169962
NM_001271180	Abhd11	3.7444	3.81372	4.49525	4.33138	3.50938	3.53398	4.04132	3.79509	3.81712	3.7142	3.79889	4.01161	0.680769	0.0450409
NM_001271380	Cux2	4.08721	4.57004	5.05119	4.92507	4.30365	4.62391	5.12668	4.85174	4.22718	4.3029	4.65203	4.61673	0.678358	0.0142682
NM_053698	Cited2	4.57454	4.75024	5.35676	5.27826	5.41965	5.39534	5.30186	5.77183	5.03699	5.60228	5.14189	5.53567	0.677965	0.0121822
NM_001107283	Slitrk1	6.89809	6.79953	7.57201	7.4662	7.29987	7.3694	7.66005	7.73196	7.5589	7.35061	7.6428	7.48365	0.675306	6.59084e-08
NM_001037365	Bex1	5.33498	5.35112	6.05966	5.93911	5.47822	5.7359	5.807	5.69157	5.33938	5.42857	5.83592	5.78694	0.67338	0.000178018
NM_181823	Rhot2	5.41617	5.55882	6.4407	5.76274	5.79366	5.55669	5.89815	5.9301	5.41626	5.97097	6.14309	6.01031	0.671397	0.0137393
NM_001002798	Top1mt	4.60682	4.72747	5.31957	5.31174	4.55756	4.65989	5.28606	5.24623	4.8175	4.86329	5.2095	5.37694	0.670563	0.00199551
NM_001024780	Prkra	4.21837	4.22472	4.85719	4.86995	4.04042	3.81491	4.70766	4.61118	4.33192	4.16196	4.67613	4.74663	0.670079	0.012198
NM_001108603	Ptprt	5.55502	5.90155	6.45791	6.31426	5.17856	5.7104	6.24312	6.71573	5.01918	4.78855	5.61684	6.13201	0.66243	0.0188317
NM_019249	Ptprf	6.79678	7.02163	7.6957	7.4209	6.68081	6.35634	7.12008	7.24782	6.51502	6.57073	6.86052	7.04341	0.660162	4.71231e-06
NM_022264	Kit	7.36566	7.34134	7.97821	8.03597	7.14062	7.20565	7.97533	7.99816	6.85591	6.92712	7.91884	8.04369	0.656068	3.91996e-09
NM_001173349	Rnf128	5.29591	5.51296	6.04074	6.05237	5.54237	5.86479	5.94417	6.28294	5.55873	5.56358	6.16028	6.06113	0.653192	0.000580543
NM_001005564	Thap4	3.9088	4.05224	4.57105	4.62566	4.18809	3.87736	4.65943	4.22793	4.11424	4.24817	4.52509	4.47398	0.650356	0.0386136
NM_001105937	Sgsm1	6.68781	6.68308	7.51283	7.1049	6.78723	6.6615	7.45987	7.53249	6.46983	6.89853	7.40754	7.50216	0.646698	5.57033e-05
NM_001107219	Lgi2	4.13227	3.85631	4.58157	4.65203	4.14742	4.51028	4.91702	4.85174	3.85779	3.9032	3.88413	4.15464	0.640781	0.0375767
NM_053893	Sdc3	8.14198	8.16116	8.93851	8.61743	7.45166	7.26524	8.22566	8.29248	7.46167	7.57568	8.00105	7.96216	0.639013	9.62417e-08
NM_001017505	Itgbl1	6.41446	6.29515	7.04691	6.92731	5.88308	6.28902	6.81347	7.07783	5.82795	5.9625	7.00785	7.18971	0.638762	4.15458e-05
NM_001191928	Mn1	4.43765	4.45002	5.08113	5.02937	4.30365	4.47032	4.15004	4.22793	4.64236	4.44352	4.41482	4.57918	0.636357	0.0140165
NM_021766	Pgrmc1	7.45704	7.58558	8.15489	8.15026	7.74535	7.67208	8.25537	8.22485	7.63982	7.61946	8.00343	8.10553	0.633747	6.93051e-09
NM_053996	Slc6a7	6.39917	6.42462	7.24174	6.79153	5.97892	5.77743	6.55465	6.66559	5.17211	5.58582	6.66964	6.68527	0.633184	0.000219709
NM_173098	Slc9a4	5.23524	5.17723	6.00994	5.59613	6.18888	5.93986	6.23491	6.12166	5.85331	5.74254	6.24328	6.18713	0.632716	0.00125096
NM_017351	Itih3	6.41446	6.42816	7.17737	6.89454	6.87704	6.75593	7.50493	7.51428	7.18237	6.94229	7.47263	7.62396	0.631803	8.52138e-06
NM_022501	Crip2	5.65103	5.807	6.49174	6.18474	6.05236	5.53748	6.14143	6.12603	6.06347	5.88389	5.90892	5.85661	0.631281	0.000887897
NM_001106343	Zfp275	4.96332	4.69263	5.26191	5.6297	4.573	4.72925	5.25394	5.31672	4.86814	5.20252	4.7687	5.27102	0.630186	0.0161153
NM_001108473	Pnmal1	5.85744	5.92676	6.49731	6.52873	6.4156	6.61644	6.82718	6.87215	6.46655	6.56234	6.64238	6.62512	0.629444	1.55357e-05
NM_001134747	Zmat4	4.37654	4.46386	4.98938	5.05924	5.1167	5.2015	5.69781	5.23818	5.71629	5.68188	5.17609	5.12229	0.627052	0.0121666
NM_001002815	Ece2	5.22834	5.05456	5.86688	5.6297	5.041	5.27292	6.03676	6.0499	5.06331	5.38483	5.37325	5.54868	0.625203	0.00297791
NM_138893	Myo16	6.4564	6.66223	7.12084	7.2371	5.88308	5.88012	6.52804	6.73302	5.05459	5.31332	6.38162	6.44547	0.623031	2.0156e-05
NM_182673	Rnasel	4.25957	4.40768	4.91652	4.94654	4.60339	3.93721	4.73118	4.95357	3.57034	3.47298	4.81285	4.89664	0.622596	0.0331254
NM_001107479	Npas1	4.69956	5.12593	5.58808	5.46093	4.9134	5.21365	5.06321	4.9437	4.25789	4.63702	5.00587	5.06004	0.622573	0.0108649
NM_017029	Nefm	9.10405	9.33182	9.72288	9.9558	9.0765	9.315	9.51852	9.54999	8.92398	9.1472	9.5074	9.62154	0.622346	8.59645e-07
NM_134356	Ptprg	7.02497	7.24844	7.78709	7.71636	7.19152	7.16554	7.68135	7.71756	7.0239	7.00553	7.70709	7.73911	0.617759	1.82644e-07
NM_031131	Tgfb2	4.51907	4.69263	5.18817	5.21774	4.81295	4.74608	5.5601	5.63139	4.72161	4.76924	5.07094	5.36963	0.617414	0.00847687
NM_053513	Mpp2	7.11564	7.04713	7.79953	7.57532	7.21877	7.18419	7.51173	7.7448	7.08939	6.94659	7.42009	7.34509	0.615467	1.95356e-06
NM_001014214	Dalrd3	5.54949	5.52621	6.29182	5.96038	5.41965	5.24951	5.69781	5.6678	5.55255	5.57475	5.84657	5.78144	0.614125	0.000875827
NM_019304	Dgkb	7.57053	7.92646	8.34194	8.38361	8.21883	8.20988	8.7063	8.86158	8.1874	8.00404	8.74765	8.88682	0.607551	1.61323e-06
NM_017125	Cd63	4.99619	4.99862	5.80543	5.31174	4.87655	5.04707	5.28606	5.63139	5.36781	5.0903	5.35843	5.6427	0.606015	0.0161206
NM_001109093	Grb10	6.11482	6.27566	6.9325	6.62175	5.42817	5.64908	6.04617	6.17745	4.8879	5.0825	5.28197	5.54219	0.600074	0.000731193
NM_001100558	Tiam1	7.6069	7.89616	6.91598	7.37413	7.66839	8.19922	7.87726	7.87119	8.26598	8.33309	7.63206	7.54174	-0.600792	0.0190042
NM_199396	Prickle1	7.45261	7.58558	6.63739	7.17251	7.77068	7.8597	7.51173	7.42314	7.96583	7.83211	7.53821	7.34135	-0.601051	0.000157232
NM_001107352	Hist1h2bh	5.81661	5.86552	5.05873	5.43838	5.80024	6.18176	5.29398	5.74935	5.55255	5.59133	5.51362	5.59332	-0.601206	0.00834808
NM_001025137	Ier5	5.58774	5.4095	4.76798	5.06906	5.8133	5.9103	5.31748	4.99237	6.28091	6.03704	5.22592	5.01387	-0.601849	0.0087582
NM_031813	Mybph	6.46523	6.59779	5.90504	5.97089	6.70904	6.83279	5.89295	6.10405	6.37846	6.63347	5.9638	6.16618	-0.602743	0.000219709
NM_001127297	Wipi1	5.37926	5.16033	4.74945	4.62566	5.041	4.90441	4.88592	4.84115	5.34654	5.04285	5.40244	5.04175	-0.602988	0.0155756
NM_001107720	Lppr5	6.9598	6.95215	6.14718	6.55343	6.25738	6.58871	6.21419	6.21484	6.06781	6.37067	6.08577	5.77592	-0.6036	0.000776483
NM_001108154	Larp6	6.11482	5.66447	5.25536	5.38433	6.10109	5.93986	5.74479	5.55568	6.01035	6.35133	5.47292	5.73096	-0.605367	0.00619709
NM_001191872	Stxbp6	5.98574	6.1007	5.28139	5.60966	6.0413	6.82489	5.85597	5.78846	6.62217	6.71141	5.65977	5.53567	-0.605383	0.0184782
NM_134370	Psd	9.37558	9.36446	8.76088	8.76747	9.53243	9.28219	8.50437	8.50279	9.42962	9.30678	8.89804	8.54924	-0.60702	5.78217e-07
NM_001107713	Fam212b	7.79261	7.73287	7.02782	7.28634	7.98349	8.06481	7.55357	7.51927	8.09369	7.96215	7.84103	7.73627	-0.608257	6.51028e-07
NM_001007730	Cabp7	8.55436	8.38586	7.86014	7.87453	9.10001	9.14694	8.28448	8.21566	9.21066	9.22588	8.76109	8.57888	-0.608303	2.88064e-08
NM_053894	Jdp2	4.59614	4.68083	4.07186	4.04329	5.20853	5.34098	4.7428	4.30702	5.33218	5.02668	4.73468	4.50101	-0.608382	0.0421487
NM_145769	Lgi1	7.92014	8.00191	7.18601	7.51192	7.94544	8.27076	7.68436	7.75471	8.20819	7.87902	7.91758	7.5771	-0.608498	0.0015122
NM_053349	Sox11	5.63546	5.47246	4.83979	5.0885	3.60259	3.28031	3.19567	3.5043	2.73139	3.1537	2.79278	2.82654	-0.608869	0.0324218
NM_022675	Fkbp1b	6.26736	5.93174	5.38103	5.64292	5.26665	5.13915	4.70766	4.6359	5.54011	5.06677	4.98673	4.54062	-0.609236	0.0112579
NM_134359	Ppp4c	5.22834	5.42373	4.90819	4.51504	5.07393	4.85871	4.99683	5.09399	4.96437	5.0825	5.09796	4.57918	-0.609974	0.01961
NM_001108940	Bhlhe22	8.75316	8.77667	8.00481	8.29223	8.40718	8.74065	8.39631	8.39921	8.51272	8.72692	8.11783	8.28536	-0.612971	6.56075e-06
NM_001109079	Kif26b	5.15017	5.38788	4.68267	4.66504	4.01803	4.76272	4.50423	4.62359	4.09736	4.32951	4.26397	4.3605	-0.616296	0.0298974
NM_001079894	Plekha1	7.73048	7.39288	6.86311	7.05635	7.42425	7.5765	7.63221	7.34284	7.04386	6.98057	7.12192	6.77935	-0.616425	0.000141502
NM_012880	Sod3	4.50772	4.80563	4.01095	4.13965	4.93746	4.69499	4.13248	4.52117	5.13123	5.13624	4.95753	4.94665	-0.616632	0.0348422
NM_001011991	Ndrg1	5.87522	6.07839	5.41081	5.32819	6.35438	6.48223	6.16753	5.87925	6.61032	6.30515	6.47043	6.13201	-0.617789	0.00180577
NM_001109056	Mb21d2	5.73132	5.54586	5.11046	4.95716	5.08474	5.01964	5.02565	4.52117	5.28077	5.12869	5.04341	5.0781	-0.618803	0.00669307
NM_080585	Napa	7.76665	7.84684	7.10635	7.27366	8.39203	8.46881	7.76635	7.71901	8.6413	8.7131	8.15046	7.85755	-0.620366	5.39877e-07
NM_001034083	Snn	9.10216	8.99314	8.37253	8.48614	9.02692	9.0503	8.15131	8.15709	9.18642	9.0233	8.53843	8.29214	-0.620933	2.69796e-08
NM_012757	Mas1	6.4564	6.4104	5.92582	5.69459	6.3136	6.462	5.87194	5.70332	6.22372	6.1828	6.44961	6.19956	-0.622295	0.000160973
NM_053878	Cplx2	9.96346	9.84907	9.26302	9.3087	9.83539	10.0103	9.31854	9.34509	9.95273	10.0439	9.67785	9.71576	-0.622636	5.18745e-10
NM_017274	Gpam	7.25797	7.32057	6.54374	6.79745	7.10123	7.05507	6.46278	6.49369	6.83315	6.7315	6.31794	6.52991	-0.622654	4.3528e-06
NM_213628	St8sia5	5.45215	5.03615	4.58157	4.74073	5.1167	5.12635	4.67164	4.54747	4.83797	5.22395	3.98405	4.34567	-0.624419	0.0209482
NM_053543	Ncdn	11.2186	11.2821	10.6223	10.628	11.695	11.6542	11.0464	11.0725	11.7645	11.7592	11.3666	11.1939	-0.62583	3.43193e-11
NM_012526	Chgb	10.4073	10.3631	9.73117	9.7868	10.5071	10.3841	9.90985	9.76308	10.218	10.3488	10.2243	9.96359	-0.626966	8.12378e-09
NM_031597	Kcnq3	7.83865	7.78065	7.0393	7.32579	7.96166	8.22046	7.57648	7.65091	7.90892	7.69942	7.36555	7.17929	-0.62789	3.9627e-06
NM_001105911	Slc29a4	4.97161	5.6219	4.84852	4.55752	4.71893	4.69499	3.86114	4.037	4.58297	4.8264	3.68473	3.57612	-0.629394	0.0364093
NM_001106974	Rbfox1	9.09933	9.17503	8.28841	8.70349	9.2807	9.38114	8.73567	8.72353	9.39464	9.3976	8.89612	8.74494	-0.630725	2.88166e-07
NM_139340	Plekha5	6.0922	6.16988	5.44575	5.57561	6.1585	5.93253	5.52688	5.60659	6.2545	6.1194	5.68375	5.3325	-0.632891	0.000568879
NM_001102408	Uck2	5.31557	5.16881	4.2798	4.93585	5.07393	4.62391	4.33029	4.53438	4.59504	4.3813	3.73149	3.72109	-0.636285	0.0338854
NM_012575	Grin2c	6.92395	6.91737	6.35445	6.21601	6.8456	6.58404	6.33042	6.35542	7.05702	7.14126	6.63932	6.77382	-0.637047	5.30273e-06
NM_001014137	LOC361016	4.62795	4.53113	3.89774	4.06308	4.86405	4.85871	4.68374	4.6959	4.5083	4.58275	4.60258	4.82358	-0.637872	0.0254594
NM_001134796	Mast3	8.9693	8.81767	8.34348	8.16063	9.0353	8.96301	8.47331	8.25807	9.12163	9.15884	8.84122	8.50152	-0.641258	3.84433e-07
NM_001134481	Plcxd2	8.95318	8.78703	8.03668	8.4051	8.55348	9.00469	8.06831	8.36728	8.62078	8.5823	8.41497	8.30082	-0.642918	0.0031019
NM_199499	Lgi4	5.07523	5.44482	4.67287	4.61228	6.46609	6.07922	5.89815	5.87406	6.77595	7.15621	6.17726	6.62512	-0.64309	0.0131591
NM_053721	Rasgrf2	7.27648	7.29757	6.57564	6.72164	7.82004	8.0343	7.24586	7.30288	7.72471	7.52909	7.5962	7.36361	-0.644287	1.95356e-06
NM_001025741	Eml1	6.2333	6.00456	5.22886	5.73216	5.76706	5.89529	5.69183	5.60659	5.77054	5.52956	5.81978	5.52912	-0.645128	0.0021075
NM_001106074	Crlf1	4.71938	4.85897	4.21376	4.12088	5.17856	5.39534	4.71947	4.83048	5.59526	5.36568	5.47292	5.19029	-0.645366	0.0144408
NM_133601	Cblb	5.28929	5.4587	4.592	4.90328	4.94934	5.31865	4.76577	4.58603	4.94563	5.2097	4.66413	4.30023	-0.645809	0.0114865
NM_031034	Gna12	8.69678	8.57387	8.02035	7.95619	8.49592	8.45991	8.15566	7.9886	8.3733	8.21229	8.27009	8.05627	-0.649842	1.51102e-08
NM_001017489	Eif2d	4.69956	4.57004	3.96352	4.08261	4.4446	4.49044	4.37578	4.39653	4.6189	4.43129	4.16525	4.50101	-0.649941	0.028416
NM_023966	Kcns2	4.80536	4.75024	4.07186	4.24737	4.4941	5.12635	4.04132	3.98022	4.93617	4.8076	4.27978	4.03028	-0.650793	0.0335746
NM_080696	Cacng8	7.84431	7.67902	7.15994	7.06619	7.81355	7.94053	7.21699	7.19474	7.76402	7.81102	7.25588	6.97035	-0.653457	1.88037e-07
NM_001107940	Megf9	7.74143	7.55843	6.95491	7.0514	7.53482	8.00313	7.12231	7.32585	7.62517	7.62081	7.18417	7.37096	-0.655013	1.46003e-05
NM_173095	Kcna1	6.52277	6.37788	5.73656	5.87897	6.70554	6.73078	6.22666	6.59801	6.64848	6.69103	6.72557	6.61278	-0.657068	3.87396e-05
NM_001170487	Myrf	6.69783	6.45266	5.83209	6.03744	6.36329	6.57935	6.50775	6.25927	6.13552	6.21526	6.32939	6.30301	-0.657547	5.12535e-05
NM_022695	Ntsr2	5.54949	6.02804	4.89982	5.39218	6.45363	6.15049	5.95919	5.81576	6.65427	6.58736	6.41423	6.53319	-0.66351	0.00214735
NM_021851	Lin7c	6.28742	6.52705	5.59847	5.90662	6.18888	6.32867	5.62433	6.00791	6.39237	6.1828	5.74769	5.73096	-0.665576	0.000292464
NM_001098724	Necab3	5.61973	5.54586	4.88292	4.98855	4.75998	4.60559	4.16739	3.60788	5.04582	4.45565	4.57721	4.03028	-0.666404	0.0181454
NM_022676	Ppp1r1a	6.72995	6.45958	5.9463	5.94446	6.34542	6.23639	5.87194	5.44814	6.57112	6.67297	5.65977	5.55515	-0.666503	7.86828e-05
NM_001108498	Nrip3	10.4609	10.381	9.59611	9.90118	10.7596	10.8421	9.97226	10.0418	10.4464	10.5419	10.2629	10.3079	-0.666606	4.86252e-10
NM_001191765	Ago1	7.33387	7.43389	6.69903	6.74634	6.91388	7.17179	6.46629	6.46983	7.12938	6.98266	6.55084	6.37051	-0.666928	5.09264e-07
NM_057196	Baiap2	7.9029	8.04167	7.07508	7.51731	8.29063	8.27801	7.79174	7.74338	8.34319	8.33883	8.06062	7.58185	-0.667062	0.000300626
NM_001271261	Pxdn	6.04585	5.79062	5.35063	5.1729	5.89542	5.85706	5.46509	5.19724	6.28091	6.6573	5.33591	5.22312	-0.671227	0.000951833
NM_001191626	Mex3b	5.74105	5.7573	4.9655	5.21774	5.91372	5.72745	4.91702	5.05786	5.95988	5.84753	5.59172	4.60433	-0.671663	0.0226418
NM_001271195	Fstl5	7.25966	7.10347	6.36666	6.66449	6.44946	6.7223	6.21836	6.3994	6.12723	6.39607	6.12131	6.44547	-0.671665	4.01592e-05
NM_001270986	Gpr176	5.67153	5.55882	5.02061	4.89226	5.3938	5.53748	4.8648	4.84115	5.3957	5.15868	4.66413	4.41836	-0.672986	0.00135958
NM_001107722	Bcar3	5.05977	5.09069	4.25374	4.59879	4.90122	4.52985	3.94401	3.96078	4.89769	4.83572	4.3712	4.67723	-0.67332	0.0120896
NM_001100813	Cldn12	6.01811	5.96618	5.21543	5.45345	6.11698	6.03196	5.49974	5.18892	6.01934	6.00851	5.57899	5.48919	-0.673442	0.00022816
NM_012551	Egr1	5.94423	5.86029	5.24217	5.24399	6.25259	6.21236	5.61803	5.35444	6.43666	6.31517	6.20238	5.54868	-0.674587	0.0016037
NM_023988	Zfp354c	4.74861	4.8272	4.25374	4.00287	4.41063	4.60559	4.55784	4.39653	4.57079	4.46768	4.05928	4.33068	-0.675125	0.0165123
NM_001044275	Elovl1	5.42826	4.96981	4.31801	4.78907	5.7193	5.47827	5.60536	5.35444	5.07198	4.90812	4.89729	5.13097	-0.685874	0.00908263
NM_184046	Rtkn	6.41749	6.51047	5.72712	5.85078	6.75375	6.7223	6.24312	6.46639	6.57112	6.53973	6.53775	6.28368	-0.686379	9.60609e-06
NM_053519	Sorl1	8.98167	9.01328	8.0947	8.50616	9.37675	9.50374	8.34387	8.53271	9.34946	9.38378	8.85514	8.65605	-0.686743	2.22902e-07
NM_001106980	Adcy9	6.05368	5.93671	5.1249	5.51941	6.42839	6.56519	6.11485	6.20661	6.36442	6.14958	6.10808	6.05202	-0.686941	0.000132012
NM_001271445	Adamts10	5.72643	5.49285	5.03598	4.83584	5.62616	5.44773	4.70766	4.83048	5.36076	5.55797	5.06183	4.91685	-0.689519	0.00108876
NM_013130	Smad1	5.10568	5.36594	4.61265	4.51504	4.52618	4.8741	4.13248	4.14426	4.99204	5.12869	4.41482	4.44644	-0.69338	0.0046102
NM_053518	Lyst	7.08922	7.25044	6.2463	6.69652	7.61532	8.13837	7.37841	7.29126	7.48457	7.40165	6.73133	6.7599	-0.693733	0.000393165
NM_012573	Grin2a	7.9308	8.17909	7.05636	7.62776	8.41684	8.54051	7.50493	7.7785	8.48865	8.16782	7.8622	7.60695	-0.695172	0.0134222
NM_001114401	Cttnbp2	7.95713	8.09043	7.18428	7.47361	8.37121	8.18077	7.44572	7.57306	8.41136	8.46644	7.66706	7.65888	-0.695828	1.41987e-08
NM_001025643	Fbl	5.8349	5.69998	5.09587	5.07881	5.64089	5.80981	5.07245	4.95357	5.77054	5.91936	5.25821	5.02322	-0.698797	0.000342195
NM_001191639	Coro7	6.5368	6.54017	5.9864	5.68184	6.63374	6.91324	5.96417	6.0499	6.77595	7.17833	6.33696	6.51673	-0.699202	5.45532e-05
NM_001107245	Pcgf3	6.26399	6.09627	5.50769	5.47578	5.67706	5.7104	5.22108	5.37661	5.47625	5.48291	5.30533	5.37694	-0.703883	4.65507e-05
NM_173310	Chst15	4.24597	4.54421	3.42407	4.02322	4.79989	4.65989	3.70357	3.88032	4.93617	4.943	3.92493	3.89419	-0.706011	0.0325112
NM_001160228	Adam19	7.18678	7.17252	6.4291	6.53228	6.69852	6.38349	6.34574	6.08173	6.23534	6.41793	6.33696	6.20368	-0.706172	1.37371e-06
NM_001109237	Neurod6	8.83209	8.77459	7.8329	8.32641	8.8934	8.73855	8.05439	8.13016	8.8345	8.59469	8.56207	8.30945	-0.707334	5.15207e-05
NM_001191943	Dok6	6.22292	6.11831	5.21543	5.71975	6.29975	6.37269	5.77906	5.84785	6.35379	6.14584	5.98325	5.85661	-0.708037	0.000110877
NM_133621	Hopx	4.58538	4.39329	3.47005	4.13965	3.63237	4.25201	3.98372	3.70452	4.77567	4.70971	4.14812	4.23733	-0.710743	0.0453962
NM_001169103	Crim1	6.80143	6.86096	6.07833	6.18021	7.0106	7.06516	6.33427	6.17745	7.43504	7.20193	6.58943	6.24424	-0.710907	2.06078e-06
NM_001190999	Plekhg1	6.01811	6.11393	5.21543	5.51941	5.85178	6.03881	5.21275	5.33192	5.60723	5.51804	5.64153	5.19857	-0.71105	0.000327339
NM_001173433	Tle1	6.01811	5.80156	5.31957	5.09813	6.06333	6.1568	5.59898	5.47578	6.53396	6.87614	5.55319	5.58703	-0.711938	0.000175273
NM_001191811	Sgpp2	4.49627	4.14105	3.73778	3.5768	4.64781	5.18924	4.33029	4.09163	4.40233	4.56046	4.77987	4.7911	-0.713807	0.0324218
NM_001106774	Nuak1	5.93578	6.35949	5.41081	5.49776	5.51065	5.75266	5.45805	5.49618	5.61911	5.54667	5.70147	5.50262	-0.71887	0.000206684
NM_053883	Dusp6	6.28077	6.25591	5.30695	5.78675	6.46609	5.8178	5.73319	5.48261	6.52452	6.28829	5.79248	5.36228	-0.719875	0.00887708
NM_030828	Gpc1	8.22666	7.94877	7.38515	7.37214	8.07985	8.10287	7.38213	7.36148	8.04059	7.95895	7.81955	7.44937	-0.720175	3.24983e-08
NM_001271173	Sbf1	8.86972	8.88093	8.12196	8.1913	9.01566	8.96929	8.44069	8.33556	8.94241	8.90389	8.54744	8.30849	-0.720896	1.11929e-11
NM_199395	Arhgef25	7.8031	7.66111	7.02782	7.00355	8.38658	8.11426	7.4386	7.41066	8.38291	8.5078	7.96604	7.85363	-0.722929	3.98792e-09
NM_030860	Mef2d	6.5368	6.71526	5.89243	5.93375	6.68437	6.68351	6.27947	6.12603	6.55266	6.92057	6.34074	5.79242	-0.724246	7.81649e-05
NM_001100516	Kctd1	5.94843	5.86552	5.0737	5.32819	6.03016	5.93986	4.69575	4.90355	6.16822	6.06897	5.30533	4.99498	-0.724296	0.000146772
NM_032062	Kalrn	9.50505	9.55672	8.7364	8.87776	9.79892	9.88716	9.2097	9.12595	9.96645	9.87611	9.30638	9.04325	-0.72435	1.4308e-11
NM_001025715	Limd2	7.12681	7.0263	6.37575	6.34287	7.14062	7.0415	6.31493	6.11728	6.99457	7.09936	6.39257	6.14492	-0.724964	1.16054e-07
NM_001044233	Clec2l	6.57266	6.19083	5.79644	5.54779	5.60379	5.8493	5.37088	5.34697	5.79169	5.7226	5.35096	5.17359	-0.725692	0.000101755
NM_053311	Atp2b1	10.0332	9.98933	9.09802	9.45399	10.2468	10.2244	9.25858	9.36555	10.3931	10.0361	9.5053	9.30813	-0.726286	2.41075e-06
NM_001107659	Sema5a	8.22493	8.4075	7.36399	7.79539	8.52101	8.90798	8.02019	8.10493	8.76738	8.76945	8.01055	7.60072	-0.727715	0.00203249
NM_001107365	Camk1d	7.79261	7.65207	6.91806	7.08567	8.04844	7.99611	7.38399	7.2815	7.9889	7.91351	7.48463	7.40713	-0.728261	6.0387e-10
NM_032106	Robo2	8.10384	7.99953	7.14584	7.4938	7.64666	7.64092	7.15311	7.2438	7.50551	7.33919	7.18627	7.08643	-0.730975	7.78121e-09
NM_139097	Scn3b	10.5877	10.4841	9.61701	9.97486	10.7192	10.5772	9.80879	9.79532	10.7919	10.6025	10.2228	9.97538	-0.731296	8.87348e-08
NM_001012742	Wee1	4.49627	5.02686	4.04173	4.12088	4.37584	4.67754	4.57093	4.6602	4.63068	4.86329	4.80194	5.23122	-0.733006	0.0153458
NM_001270413	Kank2	4.44956	4.65694	3.99531	3.68294	4.1679	4.40822	3.94401	4.14426	4.79673	4.87237	4.44319	4.10265	-0.734601	0.0161604
NM_019367	Ppt2	4.25957	4.62033	3.81107	3.68294	3.94871	4.12908	4.0967	3.65701	4.79673	4.49144	4.11324	3.99269	-0.735678	0.0293009
NM_001108444	Gab1	6.10732	6.1357	5.375	5.42314	5.8133	5.37384	5.7734	5.1205	5.83306	5.52381	5.89871	5.78694	-0.736408	0.000951833
NM_001127296	Pwwp2a	5.92728	5.83921	4.9655	5.35252	5.78706	5.92516	5.10883	4.98277	5.42305	5.51804	4.77987	5.13097	-0.738773	0.000271977
NM_001162411	Epha4	9.71276	9.60475	8.76146	9.06486	9.55981	9.67887	8.8374	9.00841	9.58793	9.61192	9.20494	9.21019	-0.741766	1.87515e-11
NM_001277425	Iqsec2	4.91256	5.00809	4.31801	4.15817	5.02986	5.39534	4.73118	4.79799	5.29565	5.30663	5.15051	4.43247	-0.744907	0.007571
NM_001109003	Cpne4	8.79754	8.69616	7.96823	8.03972	8.93656	8.90236	8.18258	8.39016	8.66226	8.74	8.72183	8.69388	-0.746785	1.43464e-12
NM_001271394	RGD1565002	4.83291	4.53113	3.81107	4.15817	4.94934	5.53748	4.41988	4.43929	5.37483	5.29992	4.40043	4.40411	-0.747378	0.0107205
NM_001170475	Tmem260	5.34777	5.09069	4.41524	4.59879	5.85809	5.61283	5.22937	4.787	5.37483	5.31332	4.94766	4.84484	-0.749647	0.00152627
NM_001108507	Pwwp2b	5.48147	5.63419	4.85719	4.78907	5.72622	5.31865	4.8754	4.96337	5.53385	5.48883	5.43104	4.91685	-0.753042	0.000929154
NM_031662	Camkk1	8.2171	8.28325	7.36399	7.62942	8.93357	8.97108	8.25638	8.26204	9.0841	9.061	8.66802	8.49313	-0.754379	2.04288e-11
NM_024399	Aspa	4.48474	4.57004	3.44724	4.13965	4.67668	4.79543	4.55784	4.6602	4.49547	4.17669	4.3109	3.78846	-0.755194	0.0244681
NM_001191953	Pgm5	4.40129	4.45002	3.57898	3.85176	4.08417	4.38692	3.60515	4.29154	4.42957	4.66862	3.94491	4.60433	-0.755775	0.0433161
NM_012983	Myo1d	4.62795	4.19183	3.53639	3.89657	5.33163	4.71222	4.98709	4.96337	4.68818	4.3813	4.99633	4.82358	-0.761998	0.0198521
NM_053018	Cd9	7.11377	7.13192	6.05966	6.63173	6.83604	6.90951	6.7429	6.50715	6.38195	6.50513	6.6964	6.23622	-0.762587	0.000153659
NM_001012061	Cnksr3	4.80536	4.71595	4.04173	4.02322	4.3402	3.68127	4.82162	4.38199	3.49501	3.86733	4.13079	3.69792	-0.765088	0.0217298
NM_001107972	Hivep3	6.04585	5.90155	5.20186	5.25263	5.78706	5.40597	4.93739	5.25423	5.45653	5.76221	5.11569	5.0781	-0.766238	0.000160973
NM_012999	Pcsk6	4.44956	4.27268	3.68026	3.60407	4.54196	4.12908	3.90317	4.26009	4.87805	4.87237	4.19891	4.56644	-0.768318	0.017409
NM_001013994	Rcor2	5.09054	5.09958	4.40344	4.29836	4.4446	4.32104	4.36078	4.12693	4.67686	4.41896	4.23181	4.01161	-0.768398	0.00242711
NM_031338	Camkk2	7.45704	6.99089	6.45506	6.5036	7.1612	7.31967	6.29139	6.48692	7.1273	7.08381	6.67264	6.34836	-0.773187	1.26228e-06
NM_012920	Camk2a	11.369	11.3837	10.544	10.658	11.7899	11.727	10.8965	10.8922	11.7888	11.7617	11.2296	11.0403	-0.774817	3.91989e-16
NM_212528	Col11a2	7.00492	6.69193	6.00994	6.17112	7.3206	6.87166	6.69884	6.35542	7.64854	7.82043	7.23576	7.05486	-0.777187	2.49896e-05
NM_001191093	Rnf150	5.36675	5.55882	4.7401	4.66504	5.72622	5.8493	5.30186	5.20552	5.52125	5.36568	5.20122	4.7911	-0.780667	0.000249265
NM_001108844	Map6d1	6.40224	6.28349	5.38704	5.76274	6.68792	6.71804	6.22251	6.19419	6.41638	6.32512	6.14309	5.96735	-0.781105	1.14612e-06
NM_134377	Clstn2	8.01642	7.88334	7.12982	7.21957	8.02196	8.29098	7.41881	7.71321	8.09475	8.04777	7.94759	7.78793	-0.782055	1.15607e-09
NM_212518	Abcb7	4.72919	4.99862	3.75645	4.44133	4.73274	4.9775	4.83254	5.03945	4.95503	4.91692	4.66413	4.55359	-0.78351	0.00512935
NM_080482	Brinp1	8.17106	8.31032	7.36399	7.55099	8.32066	8.31937	7.47911	7.47714	8.42749	8.29225	7.74176	7.44763	-0.786997	5.84134e-11
NM_001107204	Lrrc8b	6.37751	6.42816	5.46291	5.78675	6.28576	6.21841	5.22937	5.76063	6.37846	6.16074	5.73627	5.42006	-0.787418	3.69058e-05
NM_001271404	Hs6st3	6.08457	5.88107	5.03598	5.39218	5.90765	6.01122	4.98709	4.88305	5.67707	5.56358	4.91765	4.80201	-0.789081	3.63311e-05
NM_001108452	Cotl1	7.87777	7.75696	7.05447	7.00611	8.09597	8.0343	6.91967	6.84591	7.89434	7.978	7.09535	6.88058	-0.792624	1.15513e-11
NM_017312	Bok	6.20194	6.02337	5.24217	5.43838	6.25259	6.09244	5.03514	4.95357	6.21592	6.2678	6.09026	5.55515	-0.79306	3.79449e-05
NM_001025064	Tigar	6.67009	6.68604	5.77828	6.00711	6.49068	6.40485	5.6306	6.06818	6.67717	6.59834	6.18568	6.01968	-0.796025	5.63484e-07
NM_001105880	Zbtb20	5.9939	6.27174	5.20866	5.49776	5.7193	6.44663	5.59898	5.72652	5.72181	5.62394	5.16762	5.11356	-0.797241	0.000376205
NM_001106640	Gpr63	4.8777	4.84846	3.77489	4.39523	4.4941	4.60559	3.44365	4.10938	4.44299	4.54918	4.11324	3.85282	-0.797478	0.01138
NM_001107311	Enpp6	5.18623	5.03615	3.99531	4.65203	4.67668	4.32104	4.28332	3.94108	3.30223	3.49666	3.48092	2.73844	-0.7976	0.0155121
NM_001104528	Ephb1	6.74211	6.4457	5.87971	5.71975	6.04684	5.84148	5.35582	5.33192	5.69961	5.98777	5.45213	5.2068	-0.809398	3.9627e-06
NM_019326	Neurod2	7.18143	7.11448	6.19588	6.48904	7.09857	7.19649	6.37963	6.41733	7.08939	7.19832	6.43203	6.3851	-0.813211	8.47006e-10
NM_133395	Serinc5	7.62933	7.5552	6.64493	6.91919	7.50293	7.3694	7.34067	7.25979	7.01942	7.00965	7.02672	6.7345	-0.814978	4.86252e-10
NM_001025007	RGD1310852	4.98804	5.29029	4.33053	4.37953	5.38508	5.23765	4.62216	4.95357	4.94563	4.96013	4.65203	4.47398	-0.819313	0.000532881
NM_022668	Mog	6.75417	6.23185	5.44575	5.94979	7.40065	7.38022	7.20234	7.22152	6.62217	6.76112	6.98392	6.75148	-0.821144	3.21236e-05
NM_080898	Trpc5	6.3961	6.4352	5.56708	5.64948	6.34091	6.57935	5.22937	5.30905	6.16822	6.05708	5.41681	5.02322	-0.821159	1.01967e-06
NM_017155	Adora1	7.14891	7.16407	6.31405	6.37094	7.20892	7.33921	6.59368	6.60429	7.03058	7.09161	6.74848	6.58779	-0.822548	5.98481e-11
NM_053874	Cap2	7.7317	7.90633	6.90765	7.09532	8.49186	8.38263	7.48604	7.65696	8.62373	8.43309	8.04103	7.54174	-0.823223	4.41407e-07
NM_012918	Cacna1a	8.65107	8.50526	7.6957	7.81595	8.505	8.62028	7.65699	7.58262	8.3423	8.20423	7.84901	7.31113	-0.827	3.24983e-08
NM_053764	Rgs14	6.77563	6.78306	5.92994	5.98653	7.87245	7.74087	6.41274	6.27509	7.96001	7.87225	6.79049	6.46962	-0.832229	2.21078e-09
NM_001004209	Hsd17b11	5.24211	5.13461	4.22721	4.55752	6.05236	6.05241	5.32523	5.30135	6.21592	6.19732	5.79248	5.73096	-0.832351	4.50232e-05
NM_022188	Robo1	7.64626	7.59819	6.71105	6.88067	7.03867	7.0209	6.27147	6.59801	6.68001	6.61195	6.46353	6.34836	-0.832967	9.29812e-11
NM_001109501	Arhgap10	4.42563	4.40768	3.4925	3.78181	4.55756	4.22825	4.13248	4.22793	4.87805	4.65816	3.75431	3.78846	-0.834083	0.0063744
NM_001106437	Fhdc1	4.69956	4.54421	3.62035	4.04329	4.51023	5.12635	4.31481	4.42517	4.85815	4.98545	4.44319	3.83169	-0.835697	0.00971755
NM_001107811	Gpr155	7.32095	7.2079	6.26924	6.5982	7.53679	7.51154	6.56451	6.43504	7.26595	7.38589	6.76262	6.48662	-0.837002	1.4388e-09
NM_001005885	Dnajb13	4.02486	4.84846	3.37657	3.98223	4.67668	5.04707	3.70357	3.10471	5.46314	5.16608	4.56436	4.17156	-0.839561	0.0399701
NM_001109558	Setd7	6.73726	6.81311	5.66423	6.19374	7.17896	7.34198	6.77154	6.90557	7.10847	6.96368	6.80695	6.92865	-0.844074	4.80172e-08
NM_019218	Neurod1	6.95354	6.97649	5.93404	6.31012	5.72622	6.19408	5.76203	5.71496	5.83306	5.89729	5.65372	5.42006	-0.846179	4.92197e-07
NM_001008373	Srek1ip1	3.58066	3.79194	2.67542	3.16534	4.06246	4.44991	4.16739	4.52117	4.28796	4.17669	3.42513	3.85282	-0.850012	0.0425961
NM_022589	Tspan2	8.37619	8.02076	7.062	7.61273	8.42111	8.32918	8.53225	8.16984	7.76802	7.53909	7.7784	7.52044	-0.85199	0.00240267
NM_133566	Cst6	6.00605	5.93174	5.1249	5.14531	5.60379	5.55669	5.04456	4.93377	5.77586	5.65057	5.73627	4.84484	-0.853161	0.000265127
NM_022609	B3gat2	6.04192	5.86029	5.05119	5.191	5.55019	5.93986	5.06321	4.92377	5.89298	6.06106	5.06183	5.02322	-0.855169	8.01383e-06
NM_053479	Pola1	3.94292	3.89768	2.85944	3.40132	4.01803	3.93721	2.81026	3.20723	3.85779	3.54287	3.07245	3.1675	-0.857858	0.0382948
NM_001127521	RGD1308134	4.46138	4.15818	3.68026	3.30487	4.1679	3.81491	3.2291	3.60788	4.063	4.20571	3.96461	4.0849	-0.860764	0.012788
NM_001107618	Mdga1	5.74589	5.71163	4.94122	4.82429	5.43663	5.24951	4.84338	4.89334	4.91706	5.2097	4.80194	4.74663	-0.863306	1.1179e-05
NM_001108551	Tmem144	4.41351	4.62033	3.05315	4.19451	4.7734	5.24951	3.92373	4.10938	5.16403	5.31332	4.24798	4.46027	-0.865256	0.0170199
NM_001012077	Mtmr12	5.17191	4.96981	4.41524	4.02322	5.74678	5.7359	5.2458	5.08504	6.12723	5.82433	5.65977	5.18196	-0.865448	0.000376336
NM_017122	Hpca	11.0022	10.9995	10.1422	10.1275	11.7949	11.6185	10.576	10.5368	11.7325	11.685	11.448	11.2044	-0.866504	5.76405e-18
NM_024367	Epha5	4.73893	4.69263	3.42407	4.28156	4.573	4.79543	3.94401	3.55702	4.46947	4.57165	3.77677	3.35694	-0.867907	0.00928009
NM_001134746	Lrrtm4	5.57147	5.69998	4.65308	4.92507	5.28551	5.37384	5.2458	5.03945	5.72181	5.97519	4.87664	4.83425	-0.871821	1.58467e-05
NM_001011893	Sept4	6.63399	6.27566	5.51319	5.70722	7.36784	7.14982	7.07483	6.8029	6.96695	7.12996	7.19672	6.93857	-0.873741	1.61978e-07
NM_019361	Arc	6.19841	6.31818	5.375	5.42314	6.76388	6.51206	6.01776	6.08173	6.7944	7.00553	6.59891	6.30684	-0.875542	9.6916e-08
NM_001107076	Rab40b	6.11108	6.16141	5.08852	5.46093	6.61894	6.48223	5.75631	5.55568	6.7786	6.55672	5.89871	5.53567	-0.875857	1.25113e-06
NM_001122975	Lrrc55	4.72919	4.78373	4.01095	3.80551	3.66155	3.81491	3.09046	4.07364	4.00986	4.11685	3.42513	3.44308	-0.881969	0.00928009
NM_134410	March2	5.58774	5.17723	4.81327	4.17646	5.50261	5.00573	4.40533	4.35247	4.98287	5.61315	4.56436	5.18196	-0.888298	0.0217744
NM_001137643	Gstt3	3.78258	3.87715	2.95954	3.09016	4.37584	4.85871	4.7428	4.48081	5.10613	4.51482	4.887	4.74663	-0.889966	0.0184359
NM_001012125	Loxl1	4.75823	4.54421	3.9795	3.60407	3.33924	3.78264	3.57946	4.09163	2.73139	3.42444	3.7083	4.01161	-0.890379	0.0136455
NM_012527	Chrm3	7.32904	7.18928	6.39375	6.33882	7.18651	7.24762	6.29534	6.39216	7.00139	6.80208	6.71106	6.4067	-0.902139	2.51948e-11
NM_031143	Dgkz	9.56688	9.54497	8.57547	8.7285	10.1597	9.93749	8.80867	8.82912	10.246	10.182	9.51076	9.10841	-0.904416	8.01547e-13
NM_001105749	Il16	6.40224	6.20738	5.22886	5.60291	6.39837	6.51697	5.99364	6.14768	6.29948	6.39921	5.89871	5.98181	-0.908157	3.7509e-08
NM_001107985	Extl1	5.69674	5.64638	4.592	4.9677	5.80024	5.41653	4.70766	4.38199	5.69961	5.23103	5.14189	4.61673	-0.912832	0.000226486
NM_032084	Chn2	5.57691	5.2668	4.51732	4.58516	5.47822	5.34098	5.17894	5.04868	4.63068	4.73978	4.62752	4.85535	-0.913182	1.93101e-05
NM_030843	Stxbp5	4.25957	3.57956	2.95954	3.30487	3.90057	3.87736	3.2291	2.87483	3.79635	3.75403	3.68473	3.09839	-0.913448	0.0353182
NM_001191818	Dpf3	4.27304	3.83517	2.95954	3.49173	3.7727	4.02258	3.60515	3.23984	3.66504	3.39954	2.95916	2.69228	-0.915012	0.0260649
NM_001033700	Cers2	6.04977	5.58438	4.89982	4.99886	5.88926	5.82574	5.7097	5.66179	5.31037	5.37209	5.25821	5.21498	-0.915126	2.92254e-06
NM_001108036	Plekhh1	5.31557	5.32861	4.30539	4.57141	6.31819	6.08585	6.29928	6.16051	5.81768	5.74748	6.20238	5.95762	-0.918489	4.85798e-06
NM_001277694	Map3k5	5.28929	5.14324	4.40344	4.24737	5.17856	5.11343	4.34562	4.30702	5.02811	5.29318	4.68803	4.50101	-0.920488	3.92889e-05
NM_017037	Pmp22	4.74861	5.47246	4.05687	4.44133	5.44504	5.08725	4.78837	4.3673	5.61911	5.41621	4.95753	4.62904	-0.932168	0.00155078
NM_131912	Kcnh7	4.28639	4.34923	3.11234	3.73322	5.24753	5.37384	3.47185	4.17831	5.03699	4.67901	3.30662	3.09839	-0.946865	0.00550308
NM_001109458	Fam163b	6.70033	6.892	5.84524	5.87897	7.26465	7.54799	6.44866	6.3367	7.44842	7.54336	6.09473	5.86703	-0.947875	5.18422e-11
NM_001003401	Enc1	11.2628	11.2427	10.064	10.5106	11.1158	11.2258	10.3692	10.4816	11.191	11.2217	10.5177	10.4217	-0.949485	8.9859e-14
NM_053492	Slc44a1	3.83803	4.1751	3.08305	3.20151	4.28502	4.04995	3.94401	4.32233	3.41552	3.58765	4.14812	4.10265	-0.951147	0.00843843
NM_001107881	Plxnd1	5.98574	5.99029	5.08113	5.02937	5.63354	4.91933	4.00318	3.65701	5.07198	5.13624	4.14812	4.04872	-0.951848	1.19111e-05
NM_001108073	Tjp3	4.00884	3.85631	2.82447	3.30487	3.50938	3.71586	3.05361	3.5309	3.97332	3.9032	3.2435	3.76635	-0.952384	0.01961
NM_031979	Ybx3	6.0922	5.88622	4.89982	5.22654	5.58106	5.58503	5.0065	5.00191	5.4499	5.50058	5.09796	4.98544	-0.95265	2.60412e-07
NM_017358	Cdon	4.85996	4.93048	3.66056	4.28156	4.37584	4.38692	4.1147	3.98022	4.5585	4.43129	4.41482	4.15464	-0.954125	0.000493912
NM_013192	Kcnj6	8.57082	8.65226	7.49626	7.81595	9.13943	9.26842	8.2069	8.25109	9.16936	9.04905	8.23705	8.191	-0.954151	1.9968e-17
NM_001107201	Prox1	7.19918	7.4233	5.87117	6.74327	6.47844	6.73922	6.3759	6.18584	6.66003	6.4816	5.95889	5.44115	-0.954821	0.0142682
NM_001108991	Trhde	6.62351	6.70072	5.71762	5.71975	6.56977	6.84847	5.41512	5.58136	6.50865	6.46669	5.87808	5.60583	-0.956262	4.58634e-10
NM_001127319	Ephb2	6.54515	6.37055	5.50769	5.53367	5.61129	5.78559	4.92724	5.08504	5.27328	5.71758	5.18452	5.04175	-0.956668	1.02484e-07
NM_001112737	Limd1	4.14698	3.89768	3.37657	2.83782	3.71819	4.07681	3.88231	3.81688	3.66504	3.84905	3.30662	3.91443	-0.959464	0.0142682
NM_001170403	Orai2	7.32581	7.20996	6.27249	6.36297	7.37666	7.94053	6.58078	6.99666	7.44174	7.48834	6.63317	6.77935	-0.960796	3.55264e-07
NM_053310	Homer3	6.96188	6.8843	5.89665	6.05237	6.85511	6.90951	6.7371	6.5468	6.56499	7.0681	7.04534	7.28026	-0.961657	1.91237e-09
NM_001191840	Tgfb1i1	4.93816	4.58278	3.94735	3.75772	4.22765	4.04995	3.32498	3.06885	4.14742	3.75403	3.3964	2.4913	-0.962002	0.00452773
NM_017148	Csrp1	6.91752	7.0263	5.75525	6.25526	7.8441	7.43834	7.51512	7.20922	7.61483	7.73965	7.77701	7.60228	-0.963431	6.61699e-07
NM_017226	Padi2	6.36498	6.2278	5.08852	5.59613	5.9847	6.03881	6.04617	5.76063	6.1803	6.02488	5.78141	5.79242	-0.964408	7.65831e-08
NM_017041	Ppp3ca	10.4821	10.4507	9.22874	9.72214	10.6415	10.6957	9.69862	9.64095	10.8304	10.6304	9.9232	9.65539	-0.971812	2.69034e-08
NM_022685	Rem2	5.25575	4.84846	3.99531	4.28156	4.88894	5.11343	3.83966	4.037	4.59504	4.85416	4.19891	3.9344	-0.974315	0.000196997
NM_001037650	Nphp4	5.91444	5.75167	4.79533	4.9677	5.78042	5.60362	4.69575	4.6722	5.53385	5.66108	4.68803	4.56644	-0.982427	1.62827e-07
NM_078619	Slc8a2	9.69347	9.60396	8.67392	8.64149	9.64125	9.61787	8.66567	8.50782	9.67584	9.68618	8.80547	8.44697	-0.993314	9.84098e-20
NM_001106256	Josd2	4.37654	4.47756	3.44724	3.54899	5.07393	4.72925	4.47665	4.33748	4.5083	4.50318	4.87664	4.68903	-0.99485	0.000379919
NM_147211	Wipf3	8.84455	8.84172	7.71731	7.97067	9.64719	9.64168	8.4672	8.16242	9.80524	9.65529	8.66652	8.43913	-0.999043	2.21234e-16
NM_001109147	Klf13	4.21837	4.15818	3.19681	3.33774	4.3402	4.27539	3.72716	4.01832	4.42957	4.40651	4.14812	3.23345	-1.00046	0.0055468
NM_012809	Cnp	9.84918	9.46121	8.48388	8.82584	9.56898	9.38114	9.49853	9.21988	9.00655	8.91051	9.12457	8.91661	-1.00604	2.60412e-07
NM_001031660	Msrb2	3.83803	3.91793	2.95954	2.9695	4.01803	3.64583	3.32498	3.1397	4.31742	4.45565	3.36709	2.54423	-1.00655	0.0122983
NM_012777	Apod	6.01008	5.63419	4.52823	5.12663	6.91085	6.83673	6.52804	6.47326	6.93405	6.4816	7.06601	6.43149	-1.00999	0.00372674
NM_053774	Usp2	5.22141	5.1172	4.40344	3.91847	5.76033	5.60362	4.82162	4.56044	5.89786	6.04107	5.01535	4.86578	-1.01196	4.93208e-06
NM_001004080	Gsn	6.76613	6.04655	5.33828	5.57561	7.3206	7.34475	6.99691	6.87993	6.75727	6.6388	7.03373	6.66749	-1.01213	1.95582e-05
NM_001077640	Gadd45g	3.66485	4.07045	2.75187	3.16534	3.71819	3.6095	2.89602	3.1397	4.22718	4.16196	3.45329	3.26533	-1.01228	0.0102722
NM_001100488	Rimbp2	8.71417	8.84172	7.56805	7.92543	8.80136	9.00294	8.08781	8.06453	8.8541	8.9507	8.12332	7.84969	-1.02781	7.83397e-16
NM_001107148	Hps4	5.14285	5.21045	4.34294	3.98223	4.93746	5.04707	4.25114	4.17831	4.93617	5.23807	4.65203	4.30023	-1.03029	1.49123e-05
NM_057201	Gpr37	7.12867	7.01459	6.01383	6.09625	7.11712	7.27977	7.12453	6.90557	7.25457	6.97636	7.27179	7.09532	-1.03086	1.67251e-13
NM_001108870	Scara3	5.98574	6.06028	4.831	5.191	5.99046	5.59436	5.68582	5.46892	6.27341	6.033	6.25132	6.07918	-1.03315	4.64135e-08
NM_031825	Fbn1	5.10568	5.67045	4.2798	4.5435	5.56571	5.68444	4.97729	4.38199	5.42981	5.76708	4.02215	3.49778	-1.03373	0.00015155
NM_001025737	Smpdl3b	5.06752	5.24292	3.81107	4.47127	5.58106	5.64908	5.22937	5.18892	5.48925	6.02488	4.91765	4.82358	-1.03921	2.86125e-05
NM_001191714	Vav3	4.92115	5.22677	3.6406	4.45638	5.4864	5.658	4.70766	4.45326	6.08075	6.00025	4.81285	4.48756	-1.0427	3.79449e-05
NM_001191662	Hunk	4.58538	4.51792	3.11234	3.96129	4.60339	4.67754	3.90317	3.33348	4.69941	4.74967	3.48092	3.87365	-1.04333	0.00142476
NM_001191100	Rbm24	3.23999	3.29989	2.21727	2.53179	3.71819	3.08246	2.76539	2.83269	3.8376	3.60952	3.03567	2.43635	-1.0462	0.0437226
NM_001100778	E2f1	3.37108	3.33042	2.41829	2.47382	2.82385	2.50312	1.44272	1.3093	2.54476	2.57533	2.06232	1.97885	-1.04704	0.0438993
NM_024127	Gadd45a	4.59614	4.92048	3.55784	3.96129	3.82521	4.02258	3.52666	3.27174	3.41552	3.77354	3.03567	3.29652	-1.05705	0.000802141
NM_019276	Ugt8	8.08009	7.85998	6.39673	7.30308	8.05395	8.08645	8.10254	7.75189	7.20619	7.0442	7.26783	7.02025	-1.06299	0.00409721
NM_138502	Mgll	7.72436	7.90379	6.5248	6.96199	7.71262	7.68958	6.7371	6.73588	7.55581	7.63421	6.97666	6.81479	-1.07016	4.20734e-16
NM_001191698	Ablim3	6.95144	7.06767	5.67408	6.19822	5.7193	5.83363	5.49974	5.56858	5.41626	5.79121	4.69984	4.71234	-1.07131	9.91528e-10
NM_198782	Dgki	6.51712	6.36687	4.98938	5.71975	6.20879	6.56519	5.42958	5.56214	6.67148	6.38976	5.43104	5.06004	-1.0734	4.95637e-06
NM_001013066	Sipa1l3	6.95772	6.81581	5.83649	5.80449	6.93793	6.92067	6.15888	6.05449	6.68001	7.11665	6.43556	6.32586	-1.08147	7.39239e-13
NM_001006998	Aldh3b1	5.28264	5.3134	4.04173	4.45638	5.61129	5.82574	4.70766	4.89334	6.06781	5.71253	5.25821	4.85535	-1.08723	2.29231e-06
NM_001004068	Rffl	4.64878	4.24088	3.59981	3.23679	4.51023	4.47032	4.57093	4.42517	4.34628	4.24817	4.82368	4.22117	-1.09234	0.000419665
NM_178847	Cyp27a1	2.75526	3.13668	1.70469	2.35038	3.7727	3.41271	3.12638	3.06885	3.07966	3.21206	4.05928	3.55048	-1.11423	0.0458636
NM_053936	Lpar1	5.19333	5.06368	4.01095	4.06308	6.4156	6.03881	6.25534	6.00791	5.88808	5.23103	6.07674	5.32495	-1.14232	0.000797772
NM_001143847	Pde2a	5.07523	5.29029	4.05687	4.12088	5.25712	5.13915	4.25114	4.16139	5.42981	5.13624	4.81285	4.03028	-1.14312	7.22593e-06
NM_021659	Syt7	7.81351	7.74284	6.68448	6.56735	8.08255	7.97663	6.83535	6.8326	8.05705	8.07357	6.9815	7.03419	-1.15714	3.35213e-25
NM_001109197	Tmem141	3.53665	3.26869	2.55258	2.2154	3.18703	4.04995	2.67124	3.10471	3.46899	3.29541	3.45329	3.23345	-1.16039	0.0190042
NM_001108675	Col9a2	4.72919	3.9379	3.53639	3.01086	4.208	4.36529	3.63039	3.79509	3.71015	3.75403	3.94491	3.52437	-1.16226	0.0012884
NM_017249	Esyt1	3.92596	3.76983	3.19681	2.14285	3.10444	3.57223	2.40485	2.74452	3.54567	3.51995	3.07245	3.09839	-1.17122	0.00882177
NM_001007646	Fkbp9	5.66643	5.48609	4.53905	4.33138	5.83907	5.85706	4.93739	4.91369	6.61032	6.53402	5.57258	5.12229	-1.17134	3.10486e-09
NM_001107303	Arrdc2	4.40129	4.53113	3.2239	3.52064	4.39334	4.72925	3.7957	4.01832	5.00114	5.23103	3.92493	4.03028	-1.1758	3.79449e-05
NM_022678	Zfp238	9.605	9.41876	8.21266	8.46118	9.35403	9.42492	8.2934	8.25009	9.47851	9.38774	8.55396	8.31612	-1.1774	1.61243e-26
NM_001007611	Fam101b	3.53665	3.57956	2.46446	2.58751	4.1679	3.36992	3.0158	2.49718	3.57034	3.7142	2.50054	2.43635	-1.17839	0.0120045
NM_001106142	Afap1l1	4.53034	4.81645	3.57898	3.54899	3.47692	4.32104	3.29372	3.17386	3.97332	3.49666	3.61164	3.1675	-1.18079	0.000615931
NM_001271193	Ago3	3.87385	4.07045	2.85944	2.92693	3.14632	3.36992	3.49952	3.3927	3.73219	3.39954	3.36709	4.15464	-1.19241	0.00291421
NM_031358	Kcnj11	4.97985	4.64484	3.66056	3.73322	5.00731	5.2257	3.7957	3.77298	5.16403	4.97706	4.32621	3.52437	-1.19359	2.11539e-05
NM_001107000	Fstl4	4.8777	4.65694	3.73778	3.52064	4.10556	4.10318	2.71908	3.55702	4.42957	4.61555	3.53464	3.7439	-1.19869	5.2956e-05
NM_001270954	Rasd1	5.34777	5.54586	4.15866	4.39523	6.05785	5.7104	5.07245	4.4671	6.17226	6.08077	5.67779	4.93679	-1.21455	9.96542e-06
NM_001134534	Btbd17	5.7166	5.49285	4.47284	4.37953	4.88894	4.88934	3.964	3.7277	4.73259	4.77893	4.02215	4.31554	-1.21924	8.52198e-09
NM_199502	Chrdl1	4.57454	4.40768	3.02262	3.65713	3.66155	4.22825	3.05361	3.03208	3.93583	4.02215	3.45329	2.78316	-1.2208	0.000549006
NM_001108721	Prima1	3.51413	3.41834	2.5947	2.14285	3.97219	3.23334	3.29372	3.36339	2.93514	3.21206	3.2435	3.29652	-1.22422	0.00820543
NM_001108972	Igfbpl1	4.28639	4.25687	3.27661	2.9695	1.82111	2.50312	1.83894	1.98419	1.26918	1.19279	1.42985	1.72745	-1.22646	0.00373111
NM_001107967	Tmem125	4.32572	4.34923	2.95954	3.43209	4.208	4.20409	4.31481	4.26009	4.14742	3.75403	4.38589	3.9344	-1.23119	0.000108249
NM_012720	Mobp	8.50597	8.24068	6.76277	7.44561	9.49948	9.19983	9.28813	9.04001	8.83003	8.67599	8.8472	8.56293	-1.24334	2.19472e-05
NM_001108351	Sertad4	5.12066	4.76149	3.37657	4.12088	4.94934	4.84315	4.31481	4.10938	5.01918	4.98545	3.94491	3.35694	-1.24414	9.91167e-06
NM_001107505	Rhpn2	3.58066	3.74737	2.32128	2.79112	3.18703	3.53398	2.89602	3.4772	3.11363	3.18318	2.95916	2.4913	-1.25209	0.00576075
NM_053559	Trpc6	5.58774	5.94167	3.9795	4.98855	5.60379	5.88012	4.93739	4.45326	5.97844	5.83366	4.67613	4.97584	-1.2541	0.000107818
NM_053391	Hs3st1	4.8865	4.55718	3.47005	3.63085	5.07393	5.35202	4.65943	4.52117	4.80715	4.73978	4.95753	4.59181	-1.26186	1.24887e-06
NM_001013110	Tf	6.79444	6.46303	5.32583	5.46837	8.25158	7.99435	7.94044	7.4992	7.78394	8.16043	7.95746	8.09448	-1.26304	3.91996e-09
NM_001169137	Epha5	6.96188	6.81581	5.24878	5.94446	6.7806	6.7476	5.55352	5.85839	6.58632	6.77813	5.84657	5.36963	-1.27958	7.78121e-09
NM_019211	Rasgrp1	8.94162	8.86602	7.18773	7.96279	9.38169	9.58726	8.08895	8.24206	9.54733	9.35655	8.71894	8.26283	-1.28336	6.48432e-05
NM_030990	Plp1	12.0669	11.6776	10.1544	10.9282	12.6755	12.5893	12.5978	12.2904	12.0441	11.7719	12.2216	11.7796	-1.2935	0.000393178
NM_022008	Fxyd7	6.27743	6.2278	4.84852	5.12663	5.6627	5.53748	4.64711	4.49439	5.54634	5.4224	4.63983	4.38972	-1.29382	3.22472e-13
NM_017190	Mag	8.68926	8.27739	6.98293	7.40159	8.522	8.30098	8.36282	8.10382	7.66725	7.64219	7.98304	7.51216	-1.29821	3.94185e-07
NM_001107805	Nfatc2	4.02486	3.89768	2.50919	3.05106	3.26514	2.91394	3.09046	2.74452	2.68695	3.32216	3.07245	3.20085	-1.30399	0.00188651
NM_001105711	Grm2	5.47565	5.78512	3.931	4.71594	5.78042	6.15049	5.25394	4.83048	5.76521	5.54099	4.8662	3.47069	-1.30797	0.0475899
NM_053457	Cldn11	8.41317	8.06228	6.59133	7.23055	8.79561	8.73644	8.68838	8.48078	8.03949	7.96108	8.28289	7.83383	-1.31189	3.9627e-06
NM_139258	Bmf	3.21228	3.17083	2.04568	2.14285	3.66155	3.32581	3.26177	3.1397	3.27246	3.18318	2.50054	1.72745	-1.31356	0.00884837
NM_013154	Cebpd	3.95969	4.01513	2.50919	3.05106	3.90057	4.25201	3.0158	2.99434	3.99171	4.50318	2.99792	2.86866	-1.33098	0.000422595
NM_001191702	Zfhx4	3.68515	3.81372	2.21727	2.88306	4.08417	3.64583	3.47185	2.74452	4.57079	4.41896	3.63642	2.69228	-1.33652	0.00269928
NM_031609	Nbl1	5.99796	5.96131	4.67287	4.67794	6.70904	6.39954	5.31748	4.87269	6.59236	6.74392	5.14189	5.30975	-1.33855	3.22472e-13
NM_012671	Tgfa	6.28742	5.82856	4.40344	5.07881	5.00731	4.99169	4.55784	4.42517	4.86814	4.61555	4.02215	4.01161	-1.34594	3.99013e-09
NM_001011956	Lcmt2	2.86611	3.13668	2.04568	1.71262	2.82385	3.6095	2.00254	2.91578	3.00921	2.16685	2.748	2.12501	-1.35262	0.0392744
NM_198778	Mpped2	6.17348	6.31055	4.86582	4.9677	5.91977	6.16308	5.22937	5.27011	6.06347	6.04107	5.04341	5.13959	-1.35659	4.58931e-16
NM_023959	Adamts4	6.20897	5.82856	4.60236	4.81265	5.27611	4.93409	5.26204	4.9437	4.48253	4.11685	4.38589	4.28476	-1.36171	1.77502e-10
NM_031696	Gpr88	3.8013	2.49438	1.77964	2.47382	2.53946	1.92656	1.74962	1.53633	2.64109	2.96294	0.509488	1.17682	-1.3626	0.0437226
NM_001113776	Rell1	3.00179	2.99137	2.32128	1.09679	3.60259	3.32581	1.92306	2.44218	3.35999	2.96294	1.98725	2.59529	-1.37026	0.0225925
NM_001160315	Nfasc	4.56361	3.74737	2.82447	3.09016	3.22661	3.49468	3.6552	3.23984	2.00789	1.83668	2.748	1.42279	-1.37785	0.00360089
NM_133568	Rasd2	6.96811	6.78582	5.47986	5.54779	6.88015	6.76422	5.23761	5.33947	6.89062	6.55108	5.70147	5.68456	-1.38813	3.18834e-20
NM_001107195	Olfml2b	4.8777	4.96981	3.6406	3.54899	4.90122	5.21365	2.81026	3.3927	4.72161	4.87237	3.3964	3.44308	-1.3981	7.96684e-08
NM_001106165	Car7	3.97626	4.10618	2.71415	2.83782	4.58828	3.84647	3.6552	3.17386	4.89769	4.61555	3.98405	3.52437	-1.40234	0.000129252
NM_013015	Ptgds	6.22985	6.36687	4.68267	5.136	7.01625	7.22978	8.29734	7.83829	6.74919	7.11474	6.88399	7.32821	-1.40884	1.5497e-07
NM_001107898	Slco5a1	2.8301	2.74163	1.35858	1.9858	1.47169	0.951455	0.515591	0.276404	0.682024	1.19279	0.277119	1.03608	-1.409	0.0447205
NM_175762	Ldlr	6.04585	6.29515	4.51732	5.01927	5.76033	6.11853	4.91702	4.76476	5.62501	5.61856	5.24216	4.7911	-1.42983	3.53148e-12
NM_001108153	Sema7a	8.72217	8.54079	7.17216	7.24578	9.03947	9.17207	7.2253	7.25979	9.20771	9.21164	7.90744	7.46489	-1.43245	1.13273e-30
NM_001106485	Fkbp7	2.71633	2.54734	1.14842	1.90036	1.59781	2.50312	2.2828	2.19847	1.93376	2.3855	2.44552	1.42279	-1.43676	0.0480284
NM_001135583	Fa2h	5.53837	5.38788	3.73778	4.37953	6.00761	5.9831	5.72149	5.51629	5.22746	5.15868	5.42394	5.22312	-1.45147	6.09286e-12
NM_001005886	Dagla	8.89771	8.66205	7.27774	7.38793	8.67023	8.69261	7.32916	7.32205	8.73773	8.6889	7.7784	7.40713	-1.45857	1.95297e-34
NM_001191591	Gprc5c	2.8301	2.78637	1.70469	1.60871	1.82111	1.3541	0.717535	1.53633	1.93376	1.40782	1.64049	1.03608	-1.46246	0.0277954
NM_001008311	Ermn	5.45806	5.21045	3.40051	4.34761	6.62636	6.9859	6.56123	6.7244	6.8306	6.46669	6.94972	6.62205	-1.47462	8.55398e-07
NM_001109211	Bhlhe23	3.87385	3.74737	1.85089	2.9695	3.26514	3.71586	2.14947	2.83269	1.00527	2.85718	2.13368	1.97885	-1.48776	0.0453322
NM_001108703	Rbks	2.50418	2.05663	1.14842	1.37534	3.01684	2.97233	2.07788	2.55015	3.52056	2.74306	3.07245	2.31975	-1.4908	0.0477517
NM_019354	Ucp2	5.7362	5.93174	4.29265	4.39523	5.61874	5.658	4.23477	3.75052	5.81768	5.8794	5.16762	4.57918	-1.54011	2.69902e-13
NM_001191070	Tbr1	4.77726	4.5954	3.14105	3.33774	4.93746	5.18924	3.32498	3.17386	5.03699	5.25898	3.82068	3.69792	-1.55995	5.51138e-09
NM_001271202	Kif19	4.73893	4.36407	2.99143	3.23679	3.99529	3.49468	2.89602	2.69833	2.85706	3.1537	2.13368	2.82654	-1.56767	1.03206e-05
NM_001047865	Cntnap5a	2.54918	2.38226	0.902324	1.71262	1.33349	2.3353	2.00254	2.26337	1.93376	1.97794	1.42985	1.97885	-1.57455	0.0324218
NM_017251	Gjb1	3.09578	2.43941	1.25732	1.90036	2.92357	3.6095	3.0158	2.74452	3.27246	3.67324	4.04084	3.67437	-1.58478	0.00654704
NM_001109426	Tmem88b	3.64426	2.82977	1.98362	1.9858	5.29486	5.07398	5.16173	5.03945	4.78624	4.78855	5.07094	4.78011	-1.58663	5.24267e-05
NM_001106630	Jph1	5.17191	5.25888	3.55784	3.85176	5.53451	5.89529	4.23477	4.037	5.79692	5.88837	4.19891	3.97352	-1.58895	1.71403e-12
NM_001106995	Nipal4	4.50772	3.97703	2.5947	3.01086	4.39334	3.18478	3.5533	3.58267	3.8376	4.05441	2.83621	2.4913	-1.60919	7.57568e-05
NM_001107577	Lrrc10b	6.42052	6.44918	4.50633	5.136	7.0662	7.03808	5.26204	5.10288	7.0979	6.66776	5.69559	5.28663	-1.62905	6.56191e-16
NM_001106845	Ankrd34c	2.86611	2.38226	1.35858	1.49674	2.92357	3.57223	1.05238	1.82133	3.00921	2.96294	1.18309	1.63287	-1.63803	0.012073
NM_001106094	Tmem255b	2.14244	2.32275	1.35858	0.751264	1.59781	1.3541	1.32396	1.73244	1.8556	1.90904	1.42985	1.72745	-1.6394	0.03164
NM_021595	Ninj2	2.20001	2.49438	0.902324	1.49674	3.10444	3.64583	2.93706	2.65061	2.77451	2.61912	2.99792	2.78316	-1.64049	0.0163537
NM_001109609	Lingo3	5.21444	5.23487	3.27661	3.98223	5.51065	5.76096	3.63039	3.75052	5.85833	5.56917	4.26397	3.87365	-1.65816	9.94352e-12
NM_134331	Epha7	8.2651	8.10375	6.15424	6.83247	8.39855	8.5573	7.03285	7.11346	8.79316	8.63458	7.34503	6.80397	-1.66783	1.85801e-09
NM_080584	Phkg2	3.76362	3.79194	2.16231	2.47382	2.82385	3.23334	2.93706	2.26337	3.17928	1.90904	3.56076	3.09839	-1.66945	0.000812556
NM_001246183	Lyzl4	2.14244	1.98165	1.03061	0.934345	4.08417	3.74964	2.07788	1.90506	4.38852	4.17669	2.83621	1.72745	-1.67162	0.0276317
NM_001008880	Scn4b	4.07187	3.99621	2.75187	2.2154	6.08503	5.58503	4.18453	4.14426	6.3889	6.33828	4.80194	5.26314	-1.67731	5.94117e-08
NM_017232	Ptgs2	5.7362	5.49285	3.89774	4.12088	6.45363	6.50219	5.44389	5.61283	6.08075	6.08468	5.68375	5.4688	-1.6807	1.41998e-18
NM_001107239	Adcy1	8.9985	9.17503	7.10999	7.65573	9.43124	9.87239	8.0821	7.99458	9.8962	9.69132	8.37412	7.54012	-1.68751	6.99664e-06
NM_001108098	Cpm	6.14078	5.96618	4.10138	4.70338	6.38531	6.49224	4.88592	5.11172	6.10629	6.23651	5.10685	4.83425	-1.69142	1.01945e-18
NM_001130013	Cdc42bpg	4.97161	4.98908	3.05315	3.68294	4.63315	4.94871	4.21822	3.20723	5.21187	5.22395	3.82068	3.65043	-1.69611	8.95262e-09
NM_001106832	Snx22	2.54918	2.19582	1.14842	1.24278	1.59781	2.72311	2.07788	2.05921	2.44153	1.5044	2.06232	1.72745	-1.70164	0.0275671
NM_001108049	Gpr68	5.46395	5.12593	3.55784	3.80551	4.67668	4.88934	4.21822	3.85948	4.53362	4.69955	3.98405	3.7439	-1.70884	4.26666e-12
NM_022285	Hapln2	1.65851	1.5341	0.231205	1.09679	4.87655	4.58702	4.18453	4.21158	5.07198	5.06677	4.95753	4.98544	-1.73259	0.0467376
NM_021775	S1pr5	4.35135	3.97703	2.21727	2.9695	5.09547	4.51028	5.02565	4.56044	4.87805	5.09806	5.25021	4.95645	-1.74535	1.61008e-07
NM_001100784	Gjc2	5.10568	4.85897	3.2505	3.43209	4.81295	4.54916	4.90673	4.45326	4.52102	4.50318	5.20122	4.37518	-1.75353	1.79541e-09
NM_001108156	Itga11	4.49627	4.40768	2.67542	3.01086	3.66155	4.34334	3.35558	2.91578	4.08028	4.10149	2.87837	1.81621	-1.75775	1.35162e-06
NM_001009353	Pla2g7	3.51413	3.72456	1.70469	2.47382	5.05206	5.21365	3.964	4.29154	5.68838	5.2796	4.887	4.90678	-1.77314	9.08792e-07
NM_001031656	Serinc2	3.72492	3.57956	2.16231	2.06646	3.10444	3.49468	3.26177	3.33348	3.97332	3.26816	4.24798	2.94937	-1.78698	0.000326133
NM_001106243	Map4k1	1.95452	2.1279	1.03061	0.751264	1.18064	1.66854	1.83894	1.73244	1.14325	1.97794	1.04185	0.880109	-1.78918	0.0338354
NM_001047102	Cadm2	7.68584	7.4444	5.41669	6.08177	7.46206	7.43575	5.807	5.72075	7.2977	7.15806	5.83592	5.7195	-1.81607	1.14786e-29
NM_001106578	Sema3c	9.15452	8.92349	6.8523	7.53159	7.31602	7.49171	6.07404	6.12603	7.04165	7.38906	6.12131	6.54622	-1.82095	8.35912e-11
NM_012727	Camk4	7.25458	7.10568	5.16739	5.58933	6.78392	6.71804	4.62216	4.6722	6.62806	6.43947	5.26618	4.7911	-1.82453	6.25442e-30
NM_001191817	Hhip	4.7095	3.87715	2.04568	3.20151	4.67668	4.90441	4.46267	4.54747	4.25789	4.22	3.86329	3.76635	-1.83378	3.55264e-07
NM_153311	Tmprss5	2.14244	2.05663	0.902324	0.934345	1.71378	2.3353	2.21767	1.42727	1.77297	1.3043	1.04185	1.17682	-1.86015	0.0239353
NM_012798	Mal	7.4136	7.09905	4.86582	5.8336	9.0629	8.84394	8.96442	8.3608	8.26315	8.12954	8.40869	8.26678	-1.865	3.71408e-06
NM_001127546	Kdelr3	2.96905	2.49438	1.70469	0.751264	1.33349	1.3541	0.894651	1.73244	1.4922	1.5044	0.885253	1.42279	-1.8848	0.00626577
NM_001017386	Opalin	5.36045	4.28832	2.82447	3.33774	5.64089	5.16441	5.64305	5.14654	5.36781	4.83572	5.60433	4.83425	-1.95571	0.00105272
NM_001271249	Tmem194a	2.01992	1.42514	0.430424	0.934345	0.591399	1.16678	1.19455	1.18081	1.77297	1.83668	1.64049	2.12501	-1.96031	0.038753
NM_024364	Hr	6.60498	6.2678	4.25374	4.7651	5.68418	5.88773	4.43428	3.81688	5.52125	5.56917	4.61511	4.48756	-1.97766	6.09008e-22
NM_017061	Lox	2.54918	1.73007	0.902324	0.934345	1.18064	0.951455	0.515591	1.18081	1.26918	0.794789	1.18309	0.27516	-1.99813	0.0180251
NM_133610	Kcnh5	2.20001	1.90257	1.14842	0.296023	2.4079	3.28031	1.83894	1.63772	2.77451	3.02937	1.42985	1.81621	-1.99947	0.0137147
NM_024125	Cebpb	2.90124	3.1017	1.54199	1.24278	2.47518	3.18478	1.65439	1.82133	3.30223	3.32216	2.55355	2.43635	-2.05479	0.000157232
NM_001044250	Stat6	4.60682	4.40768	2.71415	2.47382	4.46129	4.52985	3.44365	2.32547	4.73259	4.46768	3.50803	2.90958	-2.09194	1.48122e-09
NM_181087	Cyp26b1	5.40397	5.10842	2.3706	3.82882	4.9728	5.51801	2.00254	2.19847	5.36076	5.09806	2.20167	2.43635	-2.14078	4.84566e-08
NM_001004100	Klk10	1.95452	1.90257	0.605442	0.751264	1.82111	2.0401	0.717535	1.3093	2.49407	1.76051	1.82427	1.30504	-2.19478	0.0131591
NM_173839	Tph2	3.26718	3.33042	1.70469	1.24278	3.01684	2.42165	1.32396	1.18081	2.85706	2.74306	0.277119	0.705214	-2.23559	2.07375e-05
NM_001102381	Nts	5.49303	5.14324	2.5947	3.54899	6.07963	5.6401	2.07788	2.26337	6.29948	5.9794	3.07245	1.42279	-2.32833	3.09977e-05
NM_017110	Cartpt	3.64426	4.01513	0.902324	2.47382	2.601	3.41271	0.717535	1.3093	3.30223	3.32216	1.04185	0.27516	-2.35478	3.43624e-05
NM_019175	Klk6	2.3601	1.90257	0.605442	0.751264	4.46129	4.17952	3.77322	3.99939	3.87769	3.63108	4.13079	3.60132	-2.50029	0.000367824
NM_001105716	Crabp1	3.92596	3.29989	1.70469	1.37534	1.47169	1.16678	0.717535	1.3093	0.85268	1.07192	1.04185	0.506152	-2.5491	3.81406e-06
NM_001106976	Ppl	3.7444	3.5012	1.62563	1.37534	5.47822	6.02508	2.07788	1.53633	5.54011	4.66862	1.53901	1.53165	-2.59328	7.08012e-09
NM_001134638	Tmem114	2.93554	2.69545	1.25732	0.541526	1.82111	1.92656	0.515591	1.03974	1.26918	1.5044	1.82427	0.880109	-2.61401	8.69582e-05
NM_031823	Wfs1	8.4403	8.25368	5.76911	5.74447	9.49138	8.892	6.25127	5.70332	9.84939	9.13547	6.82053	5.46193	-2.61505	1.21293e-05
NM_012940	Cyp1b1	4.75823	4.37875	2.16231	1.90036	4.41063	4.04995	1.44272	1.73244	2.81637	3.24039	1.18309	1.42279	-2.86222	6.77368e-14
NM_001109149	Nmb	3.37108	3.26869	0.231205	1.71262	2.53946	3.36992	1.32396	1.3093	3.4425	3.02937	0.277119	0.27516	-2.97758	8.55398e-07
NM_001107427	Chst4	2.25537	0	0.430424	0	0.591399	0	0.280707	0	0.264792	0.243311	0.509488	0.27516	-3.16321	0.0165163
NM_001108140	Cd3e	0.925019	1.42514	0.231205	0	3.01684	2.78956	0	0	3.46899	3.24039	0	0	-3.37838	0.0149124
NM_031653	Ncan	3.53665	4.33425	1.25732	1.24278	3.18703	3.36992	4.1147	2.44218	2.97265	2.78211	2.70179	1.17682	-3.4046	1.89718e-05
NM_017016	Hdc	1.28566	2.26068	0.231205	0.296023	2.66002	4.20409	0.280707	0	2.54476	2.74306	0	0.27516	-3.53809	0.00125915
NM_001134980	Cyp2j10	2.67632	1.63541	0.430424	0.296023	2.26313	3.78264	1.65439	2.385	3.00921	2.74306	2.13368	1.72745	-3.57398	0.000101574
NM_001108398	Hapln4	4.56361	2.59842	0.902324	0.751264	3.57219	4.27539	3.94401	2.83269	4.40233	4.41896	3.98405	3.52437	-4.1045	2.55693e-05
NM_021589	Ntrk1	3.1258	2.38226	0.430424	0.296023	4.4446	3.6095	0.717535	0.508272	3.89733	4.3813	0.509488	0.705214	-4.23442	1.56035e-08
NM_001108135	Robo3	2.59282	2.26068	0.231205	0.296023	5.43663	5.12635	1.05238	0	5.68274	5.39116	2.95916	2.19288	-4.32179	1.27424e-08
NM_134326	Alb	0	1.42514	0	0	2.92357	2.24345	2.93706	1.98419	2.44153	2.74306	1.18309	2.69228	-4.97546	0.0260222
NM_001003978	Gspt1	2.86611	3.2042	0	0	0.591399	0.951455	1.74962	0.508272	2.64109	2.92854	0	0.506152	-8.10475	2.31416e-12

## Sheet: P28_VH_vs_DH
Supplementary Table S1. Full gene list of dorsally or ventrally enriched group at individual developmental ages in Figure 3.
	gene_symbol	P14-DH-1	P14-DH-2	P14-VH-1	P14-VH-2	P28-DH-1	P28-DH-2	P28-VH-1	P28-VH-2	P45-DH-1	P45-DH-2	P45-VH-1	P45-VH-2	P28_VH_vs_DH_log2FC	P28_VH_vs_DH_FDR
NM_053744	Dlk1	0	0	2.85944	2.06646	0	0	2.85378	3.77298	0	0.243311	2.20167	3.1675	8.4904	4.10544e-11		Ventrally-enriched
NM_134365	Atp5f1	6.93246	6.57566	6.46361	4.24737	0.591399	0.698261	4.57093	6.64747	5.67137	6.16444	6.02137	4.68903	6.69832	4.00449e-06		Dorsally-enriched
NM_001191944	Adamts18	3.49125	3.81372	3.99531	3.89657	0	0	1.65439	1.98419	0.682024	0.794789	2.13368	1.89982	6.61309	3.32277e-05
NM_001025152	Tc2n	0.781542	1.038	1.77964	1.09679	0	0	1.83894	1.63772	1.14325	0.94	2.32874	1.30504	6.49003	0.000194041
NM_001004095	S100a11	1.28566	1.5341	1.25732	2.14285	0	0	0.894651	1.63772	0.85268	0.794789	1.31174	0.27516	5.84468	0.00402338
NM_012958	Galr1	0.238471	0	2.55258	1.49674	0.325793	0	3.16144	2.60126	0.264792	0	1.04185	2.98809	5.30602	4.34083e-06
NM_012681	Ttr	1.28566	2.54734	2.04568	3.36988	0.591399	0	3.86114	2.83269	0.264792	0.794789	2.70179	1.53165	5.02897	4.02411e-06
NM_031733	Gabrq	0	0	2.67542	1.71262	0	0.390969	1.83894	3.1397	0.264792	0	0.509488	1.17682	4.96884	9.48704e-06
NM_017210	Dio3	1.05551	0	3.68026	2.79112	0.325793	0	2.5705	2.44218	0.264792	0.243311	1.42985	1.30504	4.83154	5.01599e-06
NM_203334	Slc6a5	0.238471	0.275812	3.27661	1.9858	0.325793	0	2.5705	2.13052	0	0	0.885253	1.30504	4.66052	3.66218e-05
NM_012868	Npr3	0.443059	1.17891	2.92694	2.64117	0	0.390969	2.14947	2.05921	1.59198	0	1.82427	1.97885	4.31931	0.000205981
NM_001002802	Bace2	1.81409	1.30727	4.18647	3.68294	1.18064	1.16678	4.60952	4.53438	0.682024	1.19279	3.07245	3.81023	4.15229	4.92971e-17
NM_012760	Plagl1	2.75526	0.881823	5.62919	4.44133	1.18064	1.66854	4.70766	4.84115	1.38499	1.40782	4.5383	5.30975	3.93377	5.28192e-05
NM_012765	Htr2c	3.18402	4.14105	8.53142	7.87593	4.12664	3.68127	7.45281	7.57625	3.8376	2.92854	6.25132	7.37096	3.67983	6.12765e-08
NM_001005871	Atp2b4	4.51907	4.91041	6.77427	6.3749	3.66155	3.53398	7.05399	6.8406	4.57079	4.24817	6.73707	6.63735	3.45613	6.86074e-63
NM_017053	Tacr3	1.4841	0.881823	5.36286	3.96129	1.33349	1.80331	4.41988	4.4671	2.00789	1.59491	4.24798	4.10265	3.38115	1.50952e-10
NM_031765	Rxrg	2.71633	2.64775	5.1604	4.86995	2.4079	1.92656	5.21275	5.34697	1.38499	1.97794	4.96733	4.92685	3.37878	1.09911e-27
NM_031686	Scn7a	0.443059	0.881823	0.231205	1.09679	0.325793	0.390969	2.14947	1.73244	0.264792	0.243311	1.31174	1.53165	3.24668	0.00300819
NM_001009645	Kif22	1.88601	2.19582	2.04568	2.28447	0.325793	0.390969	2.00254	1.90506	1.38499	1.90904	1.53901	1.89982	3.24601	0.001916
NM_001130077	Tcerg1l	2.40974	1.63541	4.20018	3.5768	1.33349	1.80331	4.00318	4.56044	0.682024	1.5044	3.07245	3.47069	3.24113	1.05577e-10
NM_134378	Sulf1	1.38829	1.73007	3.8637	3.43209	0.591399	0.951455	3.16144	2.74452	1.14325	1.07192	2.50054	2.05378	3.23542	3.5944e-06
NM_080778	Nr2f2	3.58066	4.25687	6.42619	5.97089	2.92357	3.28031	6.08777	6.16476	2.38701	3.12361	5.31304	6.03363	3.17686	1.38309e-19
NM_017102	Slc2a3	3.83803	2.32275	5.01287	3.68294	1.59781	1.66854	4.07848	4.50784	3.11363	3.21206	3.98405	3.95409	3.14908	1.27233e-05
NM_130748	Slc38a4	0.238471	1.038	3.11234	2.47382	1.00964	0.390969	2.62175	2.99434	0.264792	0.243311	1.64049	1.89982	3.08099	6.04603e-05
NM_024133	Hap1	0.443059	0.275812	2.04568	1.90036	0.591399	0.390969	1.83894	2.385	0.85268	1.3043	1.53901	1.53165	2.94803	0.00203527
NM_013047	Trhr	1.81409	1.63541	4.78627	3.80551	1.59781	2.3353	4.23477	4.88305	1.14325	1.76051	3.33717	4.73529	2.9433	2.00318e-05
NM_001004242	Arhgap8	2.25537	2.1279	2.41829	3.12824	0.325793	0.698261	2.5705	1.42727	0.682024	0.633308	2.06232	1.72745	2.89824	0.00375292
NM_001202552	Eif4ebp3	1.65851	1.5341	2.16231	1.49674	0.815625	0	2.00254	2.13052	1.38499	1.97794	1.7353	2.05378	2.86468	0.00329846
NM_001029922	Zbbx	0.925019	1.42514	1.85089	2.14285	0.325793	0.390969	1.55243	1.73244	2.00789	0.451448	1.90806	2.12501	2.81656	0.0236241
NM_184045	Srpk3	0.925019	0.706665	0.902324	0.934345	0.325793	0.390969	1.44272	1.82133	0	0.794789	2.32874	1.03608	2.81586	0.0259808
NM_012739	Adra2a	1.95452	2.1279	4.15866	3.65713	1.92101	1.3541	3.57946	4.3673	1.00527	1.5044	3.58642	3.65043	2.77114	1.87744e-08
NM_012774	Gpc3	1.65851	2.8719	4.34294	3.52064	2.53946	1.92656	4.84338	4.70761	3.41552	3.26816	4.23181	4.44644	2.75949	8.85862e-12
NM_001044295	Tpd52l1	2.59282	3.2368	5.09587	4.65203	2.77128	2.65344	5.2458	5.30905	2.81637	3.18318	5.19289	5.2068	2.754	1.02271e-20
NM_001169104	Kcnf1	3.51413	4.07045	5.84959	4.99886	3.37491	3.13452	5.87722	5.8998	2.77451	1.76051	5.12448	5.44811	2.75281	5.61277e-15
NM_053633	Egr2	1.38829	1.5341	2.3706	1.9858	0.591399	0.951455	2.46221	2.60126	1.59198	1.5044	2.44552	2.37923	2.72798	0.000409798
NM_001256466	Cpne2	5.0829	5.18561	6.84577	6.23795	3.66155	3.9076	6.3227	6.48692	4.14742	4.22	6.13006	6.53646	2.71476	6.64295e-32
NM_001108454	Cpne7	6.35234	6.68012	9.01563	8.45745	6.29044	6.09244	8.87946	8.89652	6.19227	5.97097	8.89419	9.12642	2.70753	2.10431e-36
NM_001037369	Popdc3	1.17517	0.881823	2.55258	2.88306	1.00964	1.16678	3.2291	2.91578	1.14325	1.19279	1.53901	3.1675	2.70691	0.00023629
NM_001107473	Zim1	1.57394	1.63541	2.75187	2.28447	0.591399	0.390969	1.65439	2.19847	0.264792	0.94	0.885253	1.17682	2.7051	0.00791704
NM_001008310	Rxfp3	1.65851	1.42514	3.35222	2.64117	1.47169	0.698261	3.29372	3.06885	1.14325	1.68009	2.20167	2.78316	2.67477	3.22505e-05
NM_080893	Pde11a	0.443059	1.42514	1.14842	1.9858	0	1.16678	2.34512	2.13052	1.38499	2.04369	1.18309	1.53165	2.66001	0.00557431
NM_001108248	Was	1.28566	1.5341	1.98362	1.37534	0	0.698261	1.44272	1.63772	2.27137	1.40782	0.70957	1.53165	2.65644	0.0396995
NM_001107533	Adamtsl3	1.57394	1.73007	3.51461	3.54899	1.18064	1.66854	3.38554	3.68096	1.68531	1.59491	2.65405	2.59529	2.64078	5.86816e-07
NM_001107321	Htra4	3.00179	2.8719	4.2798	4.04329	1.18064	2.0401	3.63039	3.96078	1.68531	1.19279	3.66078	2.90958	2.60289	1.43044e-07
NM_031699	Cldn1	1.05551	1.98165	3.02262	2.41342	1.33349	1.3541	2.97696	3.70452	0.488439	1.90904	2.60467	2.31975	2.60131	0.000114163
NM_031050	Lum	3.1552	2.43941	3.89774	3.60407	1.47169	2.24345	3.90317	4.2759	1.93376	2.74306	3.21087	3.52437	2.5812	4.77481e-08
NM_001134629	RGD1561149	3.06513	3.44649	4.34294	4.37953	1.71378	1.92656	4.02238	3.98022	1.77297	1.68009	3.61164	3.44308	2.56327	1.07278e-09
NM_023992	Kiss1r	2.08248	2.64775	1.98362	1.49674	0.591399	0.390969	2.14947	1.42727	1.68531	1.19279	2.26661	1.30504	2.54063	0.0211127
NM_022005	Fxyd6	4.72919	4.97947	6.82823	6.57427	3.69015	3.6095	5.87194	6.16476	3.73219	3.58765	4.80194	5.22312	2.46728	9.7111e-28
NM_053314	Kcnj16	2.45774	2.91283	4.43856	4.06308	1.92101	2.72311	4.07848	4.89334	2.73139	2.22469	4.35636	4.3605	2.43863	1.8088e-09
NM_001108258	Gpr101	1.38829	2.54734	4.57105	4.12088	1.00964	2.65344	3.70357	4.49439	1.14325	1.90904	2.44552	3.78846	2.43145	0.021633
NM_012550	Ednra	3.81979	3.60476	5.02061	4.90328	2.1849	2.58024	4.84338	3.92111	2.93514	1.76051	4.55138	4.84484	2.30383	3.78915e-08
NM_001014091	Ccdc33	0.781542	1.5341	3.19681	1.90036	0.815625	1.51987	2.67124	3.03208	1.26918	1.07192	2.38831	2.12501	2.2801	0.00283743
NM_001106582	Gpr165	1.7384	1.90257	3.32745	3.40132	2.01444	2.0401	3.60515	4.29154	1.00527	1.83668	3.56076	3.52437	2.26595	1.57594e-06
NM_001137622	Adamts2	1.88601	2.38226	4.02642	3.33774	1.59781	1.66854	3.49952	3.42142	0	1.19279	2.70179	2.73844	2.24092	7.37018e-05
NM_001107671	Plcxd3	3.72492	3.67783	5.01287	5.23529	3.60259	3.08246	5.30186	5.63139	2.44153	3.12361	4.56436	5.34746	2.20486	4.07641e-13
NM_214458	Phactr2	2.71633	2.43941	3.99531	3.89657	2.10219	1.80331	3.86114	3.85948	1.68531	1.97794	3.68473	4.0849	2.19915	4.85963e-07
NM_021658	Hcn4	1.88601	1.98165	3.05315	2.79112	0.815625	0.951455	2.2828	2.32547	0.682024	1.07192	1.04185	0.880109	2.19599	0.00736308
NM_001025042	Fibin	1.95452	2.38226	4.61265	4.29836	2.26313	2.85309	4.39063	4.73074	1.26918	0.794789	3.10832	4.83425	2.1908	0.000507775
NM_001105850	Ush1g	1.28566	1.90257	1.4532	1.37534	0.325793	0.951455	2.21767	1.42727	0.488439	1.40782	2.32874	3.0258	2.19067	0.0429694
NM_001271215	Tmem71	3.06513	1.73007	3.77489	3.52064	1.59781	0.390969	2.62175	2.78928	1.93376	1.07192	2.32874	2.4913	2.13787	0.00487662
NM_001173972	Itga8	3.00179	2.82977	4.831	4.48601	2.33733	1.92656	4.20148	3.79509	2.89662	2.10658	3.7083	3.69792	2.11379	4.73913e-07
NM_001109052	RGD1562726	2.30869	2.74163	3.42407	3.49173	1.92101	2.0401	3.92373	3.60788	1.8556	1.59491	4.13079	4.57918	2.10019	4.15851e-06
NM_053324	Syt9	1.28566	1.63541	3.77489	2.35038	1.59781	0.698261	2.62175	2.9556	1.00527	0.94	1.90806	1.63287	2.09266	0.00730196
NM_133570	Grp	2.25537	2.05663	4.633	3.80551	2.1849	0.698261	3.29372	3.42142	1.59198	0.94	3.58642	3.41494	2.06335	0.000280109
NM_001143803	Fam196a	3.1258	2.95264	3.57898	3.46222	2.01444	2.0401	3.44365	4.05544	1.93376	1.90904	3.17749	3.52437	2.04444	1.15273e-05
NM_012719	Sstr1	4.38897	4.5954	6.17173	5.94979	4.30365	4.07681	6.03676	6.30622	3.85779	3.9208	5.52693	6.05202	2.03548	1.29251e-20
NM_001161835	T2	0.781542	0	1.25732	1.09679	0.815625	0.951455	2.00254	2.32547	0.682024	0.451448	0.509488	1.30504	2.03061	0.0288874
NM_001107328	Efnb2	3.06513	3.81372	5.13207	4.61228	3.18703	2.97233	4.88592	5.04868	2.93514	3.06147	3.73149	4.13752	2.0088	9.42063e-10
NM_001271228	Pcdh11x	2.86611	2.82977	5.51319	4.72839	1.71378	2.91394	3.90317	4.39653	1.26918	0.633308	2.95916	2.94937	1.98853	1.00542e-05
NM_017224	Slc22a6	2.30869	2.74163	1.98362	1.80954	1.18064	0.390969	2.51737	1.53633	0.488439	0.94	0.509488	1.17682	1.96181	0.0412092
NM_080698	Fmod	2.71633	1.73007	2.46446	2.14285	0.815625	1.51987	2.89602	2.19847	1.8556	2.28031	2.50054	2.43635	1.95929	0.0114685
NM_001108885	Klhl14	0.443059	0.881823	3.2239	3.49173	1.47169	2.0401	3.52666	3.17386	2.14564	1.40782	4.05928	3.09839	1.9405	0.00131772
NM_012817	Igfbp5	4.56361	4.54421	6.4407	6.04243	4.46129	4.07681	6.10137	6.23116	4.77567	4.89926	5.3207	5.53567	1.92797	7.72067e-21
NM_001007727	Lypd1	5.41008	5.37329	6.94476	6.65799	4.74642	5.1004	6.63791	6.9726	4.99204	5.01853	6.57348	6.62512	1.92563	5.569e-29
NM_012792	Fmo1	3.21228	3.65388	3.59981	3.49173	1.71378	1.51987	3.35558	2.9556	2.33035	2.82014	3.03567	3.1675	1.92107	0.000480256
NM_001109299	Tmie	1.81409	1.63541	3.81107	2.9695	2.4079	1.16678	3.60515	3.55702	2.33035	2.28031	3.77677	3.91443	1.91616	0.000233805
NM_001011984	Asb2	1.38829	1.90257	2.21727	2.06646	0.815625	1.3541	2.40485	2.385	1.77297	0.94	2.38831	2.05378	1.89638	0.0197137
NM_001106671	Ttc22	2.40974	1.98165	3.57898	3.5768	2.33733	2.0401	3.94401	3.77298	2.89662	3.24039	3.53464	3.09839	1.89488	1.80152e-05
NM_001004265	Spint1	2.20001	1.73007	2.27021	1.9858	1.33349	1.51987	2.81026	2.91578	1.59198	2.04369	2.99792	2.05378	1.88577	0.00627197
NM_013122	Igfbp2	4.62795	4.54421	5.35676	4.81265	3.26514	3.41271	5.15304	5.07604	2.97265	3.51995	4.24798	4.51434	1.88433	4.3589e-11
NM_021857	Htr1f	0.925019	1.30727	0.902324	0.934345	1.33349	0.698261	2.2828	2.44218	0.85268	0.633308	1.42985	0.880109	1.88035	0.0245312
NM_001025659	Lrrc6	1.17517	1.63541	1.70469	1.80954	1.59781	0.390969	2.71908	2.19847	0.85268	1.40782	2.32874	2.43635	1.86568	0.0194384
NM_173094	Hmgcs2	2.96905	4.27268	3.82883	4.71594	2.97095	2.85309	4.20148	4.92377	3.54567	3.67324	4.51176	4.54062	1.83271	0.000895515
NM_133380	Il4r	2.45774	2.8719	4.01095	3.09016	3.01684	2.42165	4.40533	4.45326	3.21101	3.06147	3.75431	4.23733	1.81769	7.12815e-06
NM_024354	Chrna4	3.18402	3.2042	4.45008	3.68294	2.33733	2.65344	4.16739	4.01832	2.27137	2.3855	3.45329	3.97352	1.79063	2.53681e-05
NM_001106381	Susd2	2.3601	3.17083	5.01287	4.47127	3.57219	3.32581	4.98709	5.30905	3.27246	3.34841	5.07094	5.24727	1.78909	1.32785e-09
NM_017069	Gabra3	4.00884	4.01513	5.54576	4.97816	3.33924	4.04995	5.36337	5.48261	4.0455	3.98915	4.93773	5.02322	1.78661	8.37523e-12
NM_053405	Kcnk9	2.59282	3.44649	4.6924	4.26457	2.71672	2.72311	4.23477	4.43929	2.33035	2.04369	4.14812	3.91443	1.78091	3.62874e-06
NM_021989	Timp2	7.61486	7.66111	9.27075	8.74467	6.76388	6.67474	8.44603	8.51033	6.41978	6.38025	7.83168	8.00409	1.7668	1.01325e-32
NM_001170340	Catsperg1	1.88601	1.98165	3.08305	2.53179	1.00964	1.51987	2.2828	2.74452	0.264792	1.19279	2.50054	2.54423	1.74899	0.0219157
NM_001198589	Tead1	3.26718	3.13668	3.32745	2.74284	2.1849	2.14536	3.60515	3.7277	2.27137	2.61912	3.21087	3.57612	1.73885	0.00023629
NM_001024311	Erich2	1.95452	2.1279	2.75187	2.06646	1.59781	1.16678	2.89602	2.49718	1.4922	1.68009	1.82427	2.25771	1.7175	0.0161141
NM_001191628	Tenm4	5.30249	5.7573	7.39561	6.90006	5.47822	5.44773	7.15529	7.15467	5.31768	5.31997	6.96448	7.03881	1.71354	7.91328e-24
NM_001108433	Adamts19	3.21228	3.13668	2.55258	2.79112	0.815625	1.3541	2.14947	2.32547	1.93376	1.68009	1.53901	1.17682	1.70666	0.0366522
NM_001009682	Oasl2	0.781542	1.73007	1.25732	1.09679	1.47169	1.16678	2.62175	2.55015	1.38499	1.90904	2.87837	1.53165	1.69479	0.0494596
NM_001114392	Gpr39	4.43765	4.0338	5.72238	5.26123	3.90057	3.99468	5.56665	5.57498	3.77528	3.63108	5.13321	5.41297	1.6897	3.11074e-12
NM_001024766	Wdr5b	2.50418	1.63541	1.91878	2.2154	1.18064	1.51987	2.67124	2.49718	1.68531	2.43535	2.44552	2.25771	1.68061	0.0280011
NM_021679	Nxph3	2.30869	1.73007	3.1692	2.6929	1.82111	1.3541	2.85378	3.03208	1.38499	1.07192	2.26661	2.19288	1.67471	0.0090279
NM_001109004	Traip	3.1552	3.4741	3.91447	3.60407	1.82111	3.02845	4.04132	3.92111	2.89662	3.12361	3.86329	3.60132	1.65462	9.80107e-05
NM_176856	Sept9	1.05551	0.881823	1.62563	1.71262	1.82111	0.951455	2.71908	2.74452	1.77297	0.633308	2.50054	2.54423	1.63977	0.0273912
NM_012612	Nppa	0.622204	1.90257	3.6406	3.60407	2.47518	1.92656	3.67959	3.65701	2.20987	2.28031	4.07749	4.15464	1.6382	0.000465706
NM_019224	Rgs9	1.65851	1.5341	2.3706	2.2154	2.33733	1.16678	2.93706	3.5043	2.07841	1.97794	2.26661	3.0258	1.62352	0.00946939
NM_023968	Npy2r	3.3458	3.81372	5.02832	5.07881	3.60259	3.53398	5.0065	5.20552	3.07966	2.96294	5.13321	5.39867	1.62072	8.23574e-10
NM_022920	Grm6	1.7384	2.26068	2.50919	1.90036	1.92101	0.951455	3.0158	2.55015	1.59198	2.04369	2.50054	1.97885	1.61697	0.0254016
NM_001077590	Bves	1.4841	1.90257	3.19681	3.01086	2.4079	1.51987	3.63039	3.17386	1.4922	0.94	2.60467	2.98809	1.60545	0.00462105
NM_001106057	Slitrk6	1.57394	1.90257	2.04568	2.41342	1.82111	1.51987	3.12638	2.78928	1.26918	2.04369	1.64049	1.72745	1.60451	0.0154127
NM_001106420	Adamts12	3.53665	3.60476	4.30539	3.98223	2.33733	1.51987	3.5533	3.1397	2.14564	1.5044	2.50054	2.59529	1.59856	0.00202954
NM_001080756	Car12	4.77726	5.04539	6.14718	5.83935	5.09547	4.88934	6.59046	6.50044	4.60702	5.26589	6.30641	6.4662	1.57456	1.76565e-15
NM_001135814	Mgat4c	4.05637	3.9576	4.41524	4.28156	2.601	3.74964	4.67164	4.75351	3.61847	3.47298	4.11324	4.34567	1.56374	1.19904e-06
NM_017254	Htr2a	2.3601	2.74163	3.66056	3.5768	2.82385	2.65344	4.26732	4.037	2.14564	2.22469	3.30662	3.91443	1.55485	0.000141638
NM_017356	Hpcal1	4.10239	4.1751	5.41081	5.10769	3.82521	3.68127	5.12668	5.32434	3.95469	3.60952	5.27409	5.14817	1.53891	5.92477e-10
NM_138542	Rhov	3.32006	3.57956	4.39154	3.87434	3.22661	2.50312	4.15004	4.50784	2.77451	2.16685	3.7083	4.06692	1.53485	9.29144e-05
NM_001135799	Bmper	1.81409	2.95264	3.6406	3.54899	1.00964	2.42165	3.16144	2.99434	1.14325	1.40782	2.32874	2.98809	1.52376	0.0283889
NM_024375	Gdf10	4.68954	4.7389	5.51319	5.12663	3.0613	4.42922	5.18746	5.48261	3.35999	3.7142	4.14812	4.98544	1.52058	0.00255951
NM_001024767	Dyrk3	2.54918	2.82977	3.05315	2.88306	2.01444	2.14536	3.38554	3.33348	3.27246	3.32216	2.99792	3.09839	1.5183	0.00240934
NM_001108205	Rsph9	3.1258	3.06586	3.96352	4.04329	2.601	2.3353	3.70357	3.94108	1.38499	1.83668	3.56076	3.57612	1.51696	0.000310708
NM_001103353	LOC691995	6.40836	6.47674	7.42363	7.10251	5.58868	5.2257	6.92223	6.9157	5.34654	5.26589	6.31026	6.60034	1.51258	3.26043e-21
NM_001012737	Cdh7	2.40974	2.26068	2.71415	2.74284	2.01444	1.66854	2.97696	3.20723	1.93376	1.59491	2.83621	2.73844	1.50656	0.00923712
NM_017105	Bmp3	1.17517	1.81889	3.44724	3.73322	2.47518	3.45428	4.28332	4.49439	2.68695	1.59491	4.00323	3.76635	1.48749	0.000732927
NM_134401	Crtac1	6.27408	6.36687	7.76536	7.38793	6.23329	5.85706	7.56015	7.51594	6.1843	6.13457	7.5851	7.69297	1.48645	2.32468e-25
NM_175763	Igsf1	4.53034	5.08174	6.30456	6.12949	5.041	4.12908	6.28346	5.94006	4.72161	4.73978	5.92409	6.15771	1.48442	1.10327e-08
NM_130816	Fgf11	3.21228	3.1017	4.14455	3.65713	2.47518	2.72311	3.94401	3.90086	2.38701	1.97794	3.63642	3.41494	1.48437	0.000439837
NM_001127544	Slc25a24	2.45774	2.99137	2.32128	2.58751	2.10219	1.16678	2.71908	3.10471	2.49407	2.28031	2.65405	2.19288	1.48168	0.0237943
NM_001107515	Hebp2	2.01992	1.17891	2.5947	1.80954	1.00964	2.42165	2.93706	3.1397	1.38499	1.90904	2.748	3.29652	1.4789	0.0429694
NM_031569	Oprl1	4.76778	5.03615	6.11135	5.94446	4.22765	4.58702	5.72149	5.94501	4.46947	4.05441	5.53354	5.83021	1.47276	1.32246e-11
NM_001013857	Lrrc48	3.49125	3.99621	4.79533	4.48601	3.18703	2.85309	4.58391	4.17831	3.68777	3.79279	4.51176	4.65333	1.46664	1.54263e-05
NM_001135011	Rftn1	2.96905	2.69545	4.24054	3.85176	2.77128	2.50312	3.7957	4.10938	2.38701	2.82014	3.61164	3.06255	1.45891	0.000793525
NM_001100741	Col6a2	4.51907	4.27268	6.44933	5.46093	3.90057	3.41271	5.22937	4.87269	3.79635	3.69386	4.32621	4.48756	1.44416	5.31034e-05
NM_001191753	Rassf8	3.87385	3.91793	4.75874	4.5435	2.97095	3.6095	4.62216	4.6841	3.61847	3.3742	4.40043	4.33068	1.44331	1.88957e-06
NM_001191721	Rps6ka6	2.50418	2.8719	3.32745	3.40132	1.92101	1.80331	2.89602	3.17386	2.38701	2.48353	3.2754	2.43635	1.44059	0.018488
NM_024394	Htr3a	1.65851	2.59842	4.02642	3.5768	2.47518	2.58024	3.75037	3.83833	2.44153	1.83668	2.65405	4.01161	1.4314	0.0151497
NM_001012176	Rsph1	1.7384	2.32275	1.98362	2.58751	2.01444	1.16678	2.76539	2.83269	1.93376	1.59491	2.38831	1.97885	1.42252	0.0471487
NM_001107708	Olfml3	2.40974	2.64775	2.41829	2.74284	1.59781	1.66854	2.93706	2.49718	2.38701	2.82014	2.26661	3.09839	1.41812	0.0466125
NM_001276720	Otof	4.44956	4.37875	6.47211	5.71975	4.1679	3.99468	5.46509	5.44114	3.4425	3.58765	5.56615	5.61822	1.41694	3.26596e-08
NM_001012352	Dusp26	4.72919	5.25888	6.37272	5.7986	4.41063	4.12908	5.62433	5.67378	3.61847	4.02215	5.15051	5.55515	1.4116	1.24508e-07
NM_001012740	Cbln2	3.55882	3.2042	4.62286	4.81265	2.87457	3.18478	4.40533	4.2441	2.38701	3.09287	3.42513	3.69792	1.41074	9.79689e-05
NM_001109173	Gpr150	3.468	3.33042	3.73778	3.36988	2.4079	2.78956	3.52666	4.09163	3.35999	2.70292	3.03567	3.47069	1.38931	0.00302666
NM_001002851	Nenf	2.93554	3.52779	4.31801	3.7083	3.40972	2.50312	4.47665	4.16139	3.46899	3.60952	3.94491	4.26912	1.38338	0.000514337
NM_019365	Rassf5	3.76362	3.76983	5.06624	4.78907	2.92357	3.49468	4.53128	4.45326	3.38802	3.09287	3.90467	4.06692	1.37089	2.09326e-05
NM_022632	Slit2	6.20897	6.14002	7.5142	7.12151	5.94965	5.9103	7.11562	7.43727	5.68274	5.98359	7.17785	7.38372	1.3689	2.23141e-17
NM_199089	Tcirg1	3.39593	2.38226	3.66056	2.88306	2.01444	2.3353	3.16144	3.4772	3.66504	3.67324	3.98405	4.03028	1.3599	0.0141513
NM_001276712	Sfrp1	2.14244	3.38962	3.75645	3.94004	2.47518	2.72311	3.5533	4.01832	1.8556	2.57533	3.42513	3.35694	1.35658	0.00952294
NM_001109321	Mum1l1	3.03381	2.54734	3.89774	3.68294	2.66002	2.72311	3.98372	3.79509	1.59198	2.43535	3.21087	3.62608	1.34046	0.00327104
NM_022187	Plk3	3.21228	3.17083	3.53639	2.88306	2.1849	2.14536	3.12638	3.44958	2.59373	2.3855	2.55355	2.90958	1.3331	0.0158888
NM_001108578	Aif1l	3.39593	3.1017	3.35222	3.16534	1.71378	2.24345	2.97696	3.17386	3.00921	2.70292	2.83621	2.69228	1.32828	0.0199952
NM_022191	Syt6	3.09578	3.38962	2.5947	2.88306	2.53946	2.42165	3.16144	4.01832	2.00789	2.70292	2.55355	2.78316	1.32776	0.0145644
NM_133304	Heph	2.40974	2.49438	2.50919	2.6929	2.87457	2.78956	4.1147	3.96078	2.64109	3.21206	3.2754	3.32705	1.32773	0.00184942
NM_001126300	Islr	3.06513	3.5012	2.3706	3.12824	1.47169	2.50312	3.05361	3.23984	2.00789	2.8933	2.32874	2.54423	1.32485	0.0471487
NM_001106265	Perp	1.7384	1.90257	3.40051	3.12824	2.82385	3.28031	4.31481	4.22793	3.77528	3.42444	3.42513	3.1675	1.32104	0.000686366
NM_001012109	Galnt14	4.62795	4.53113	5.64431	5.21774	4.39334	3.84647	5.52014	5.33192	3.81712	4.28941	5.15909	5.24727	1.31546	1.24073e-07
NM_031645	Ramp1	2.75526	3.02909	3.73778	3.5768	2.26313	2.42165	3.57946	3.36339	2.93514	2.74306	3.10832	3.60132	1.31249	0.00776281
NM_001108410	Cd83	3.60217	3.33042	4.10138	3.98223	3.40972	3.49468	4.70766	4.6481	3.14683	3.34841	4.71154	4.67723	1.30686	1.14582e-05
NM_001169141	Myom2	2.50418	1.30727	2.3706	2.47382	2.47518	1.66854	3.12638	3.36339	2.27137	2.70292	3.86329	3.26533	1.2993	0.0436881
NM_052799	Nos1	3.97626	3.83517	5.02061	4.95716	4.24702	3.71586	5.09075	5.41995	3.4425	4.14708	4.887	5.03252	1.297	1.7921e-06
NM_001171802	Triqk	3.468	2.99137	3.931	4.41076	3.30267	2.78956	4.40533	4.12693	3.81712	3.75403	4.40043	4.33068	1.28806	0.000416112
NM_001011947	Rai14	2.75526	2.95264	3.57898	2.88306	2.01444	2.24345	3.32498	3.06885	2.14564	1.83668	2.26661	2.90958	1.27929	0.0369856
NM_001100889	Shroom3	2.30869	2.82977	3.53639	3.46222	2.77128	2.72311	3.90317	3.88032	2.14564	2.78211	3.48092	3.7439	1.27064	0.00421251
NM_021266	Fzd1	4.47311	4.27268	5.54576	5.21774	3.69015	3.78264	4.93739	4.93377	3.68777	4.02215	4.45716	4.89664	1.26439	5.27435e-06
NM_001134594	Slc44a5	3.03381	3.36033	4.17264	3.68294	1.82111	2.78956	3.41489	3.4772	2.73139	2.48353	2.748	2.82654	1.26422	0.0159449
NM_012805	Rxra	2.67632	2.49438	4.21376	3.94004	3.47692	2.91394	4.25114	4.56044	3.4425	3.56543	3.66078	3.99269	1.26411	0.000449106
NM_053955	Crym	7.92441	7.99716	9.31158	9.00344	7.42425	7.40163	8.74942	8.58759	7.00818	7.18745	8.56368	8.60247	1.26223	5.85923e-27
NM_199392	Tox2	3.29386	3.2042	4.47284	3.91847	2.53946	3.08246	3.60515	4.2441	2.49407	2.8933	3.30662	3.47069	1.2618	0.00509151
NM_001106399	Spata9	2.54918	2.95264	2.67542	3.20151	2.26313	1.80331	3.2291	2.99434	2.44153	2.70292	3.07245	3.06255	1.25763	0.035222
NM_170668	Slc13a5	3.62337	3.36033	4.49525	4.42613	3.47692	3.36992	4.70766	4.4671	3.73219	3.81179	4.81285	4.93679	1.24115	3.22505e-05
NM_017214	Rgs4	6.20546	6.39964	7.30337	7.43045	5.99046	5.91775	7.00417	7.32964	6.04157	5.71253	6.9815	6.80668	1.23327	5.38211e-16
NM_001106439	Slc27a3	4.10239	4.05224	4.66301	4.13965	3.40972	2.91394	4.37578	4.30702	3.07966	3.21206	4.00323	3.89419	1.23315	0.000429146
NM_001191728	Lancl3	3.55882	3.74737	2.89359	3.33774	2.4079	2.85309	3.75037	3.70452	3.04486	2.74306	3.14332	2.98809	1.23147	0.00701961
NM_031776	Gda	6.88937	6.99805	8.2972	8.10562	6.71948	7.007	8.066	8.10825	6.89307	6.6936	7.60877	7.61316	1.22878	1.5292e-23
NM_001109536	Ptx3	4.41351	4.60792	3.77489	4.21235	2.26313	2.14536	3.32498	3.17386	2.27137	2.04369	2.748	2.86866	1.22627	0.0164052
NM_181636	Col23a1	3.97626	3.72456	4.71167	3.52064	3.26514	2.72311	4.00318	4.29154	3.61847	4.08597	3.03567	3.06255	1.22301	0.00897032
NM_001107638	Scml4	2.3601	1.98165	2.5947	3.16534	1.82111	2.91394	3.52666	3.4772	2.00789	2.33386	2.70179	3.20085	1.22074	0.0396995
NM_001109561	Nrsn2	5.17909	5.17723	6.4522	6.12007	5.51065	5.35202	6.64102	6.6322	5.80734	5.85671	6.54103	6.6645	1.21755	4.95615e-14
NM_022302	Necab1	5.52154	6.02337	6.53295	6.56041	5.3938	5.77743	6.75443	6.81106	5.55255	5.53529	6.60834	6.93114	1.20947	7.09741e-12
NM_053988	Calb2	4.59614	5.3806	6.78112	6.61841	4.42772	4.20409	5.32523	5.60659	3.3314	3.18318	3.96461	4.48756	1.18724	1.23156e-05
NM_001107837	Lhx6	3.32006	3.87715	4.9735	4.59879	3.57219	3.81491	4.75433	4.87269	3.11363	3.49666	3.96461	4.10265	1.18555	0.00015258
NM_001106009	Ldb2	3.53665	3.91793	5.31957	5.39998	4.4941	4.12908	5.52688	5.3912	4.48253	3.67324	5.15909	5.06004	1.1672	6.12152e-06
NM_017337	Pde3a	3.89143	3.55391	4.91652	4.36366	3.57219	3.23334	4.50423	4.52117	3.04486	3.54287	3.33717	3.55048	1.16466	0.00109922
NM_001001799	Tmem35	6.57538	6.65621	7.89427	7.62776	6.59267	6.63463	7.76207	7.77433	6.44001	6.51675	7.6119	7.75884	1.16321	1.46899e-20
NM_153310	St18	4.96332	5.06368	6.40859	6.44068	5.31336	5.66687	6.53807	6.71573	5.05459	4.89926	5.87808	6.31829	1.15388	1.54237e-10
NM_001025719	Pxdc1	3.64426	3.85631	4.75874	4.37953	3.14632	3.68127	4.36078	4.62359	3.07966	3.24039	3.33717	4.04872	1.14902	0.00174773
NM_001100524	Pcdh18	3.55882	3.41834	4.0867	4.06308	2.10219	2.85309	3.19567	3.75052	2.00789	2.53016	2.99792	3.47069	1.14211	0.0275621
NM_001008899	Krt2	4.60682	4.64484	5.33207	4.89226	4.1679	3.71586	5.12668	4.98277	4.49547	3.86733	5.27409	4.28476	1.13822	0.00352792
NM_017074	Cth	3.1258	3.06586	3.77489	3.40132	3.30267	3.45428	4.53128	4.32233	3.77528	3.84905	3.42513	4.04872	1.12974	0.0020708
NM_053417	Gab2	3.66485	3.60476	4.33053	3.73322	3.40972	3.41271	4.47665	4.43929	3.66504	3.77354	4.16525	4.22117	1.12002	0.000952773
NM_012588	Igfbp3	3.94292	3.81372	5.59847	4.58516	3.63237	3.68127	4.65943	4.76476	3.14683	3.47298	3.7083	4.12019	1.11875	0.00284707
NM_001271332	Fhod3	3.468	3.85631	4.8744	4.42613	3.37491	3.45428	4.31481	4.58603	2.44153	3.42444	3.98405	3.81023	1.11709	0.00329846
NM_001107236	Cobl	2.8301	2.74163	4.30539	4.00287	3.18703	3.36992	4.28332	4.33748	3.97332	3.60952	4.67613	4.41836	1.11579	0.00148361
NM_001039325	Zdhhc22	3.26718	2.99137	2.89359	2.06646	2.47518	2.42165	3.41489	3.42142	2.44153	2.43535	2.55355	2.73844	1.11302	0.0472822
NM_001107808	Zbtb46	3.58066	3.85631	4.30539	4.34761	2.82385	2.50312	3.41489	3.88032	2.07841	2.10658	2.70179	3.89419	1.10723	0.0344611
NM_001130555	Mei1	3.89143	4.28832	3.931	4.36366	4.30365	3.41271	5.17036	4.787	2.38701	3.39954	5.30533	4.68903	1.10167	0.0185885
NM_031091	Rab3b	4.08721	4.07045	5.26191	4.70338	3.71819	4.15452	4.73118	5.20552	3.46899	3.84905	4.63983	4.68903	1.0967	0.000354004
NM_001031643	Trdmt1	3.09578	3.26869	3.75645	3.73322	2.82385	2.65344	3.72716	3.7277	3.77528	3.06147	3.7083	3.65043	1.09641	0.0158163
NM_001191631	Ppapdc1a	2.50418	2.26068	3.66056	3.12824	3.26514	2.42165	3.88231	3.96078	2.64109	2.43535	3.79889	3.83169	1.09514	0.0171926
NM_053516	Nol3	3.51413	3.36033	3.77489	3.89657	3.37491	3.18478	4.18453	4.41092	3.61847	3.69386	3.88413	4.41836	1.09189	0.00271812
NM_001135918	Gng13	3.18402	3.26869	3.35222	3.7083	2.4079	2.97233	3.49952	3.81688	3.21101	3.1537	3.68473	3.91443	1.08884	0.0185885
NM_020656	Parva	3.94292	4.12372	4.64307	4.33138	3.44371	2.97233	4.21822	4.26009	3.99171	3.88537	4.45716	4.59181	1.07589	0.00161452
NM_207609	Naprt1	3.51413	3.2368	3.75645	3.73322	2.92357	3.28031	4.13248	4.037	3.21101	3.58765	3.90467	3.95409	1.07285	0.00572225
NM_024155	Anxa4	2.25537	2.74163	3.84637	3.09016	2.77128	2.97233	3.44365	4.14426	3.81712	3.60952	3.86329	3.85282	1.07217	0.0284253
NM_017275	Pnck	5.78404	5.97587	7.18773	6.80335	6.12747	5.89529	7.01619	7.14179	5.77586	6.02895	6.95712	6.96551	1.07113	7.20598e-12
NM_017020	Il6r	3.62337	3.81372	5.05119	4.86995	4.37584	4.10318	5.25394	5.30905	3.93583	4.02215	4.91765	5.27102	1.0669	1.69878e-05
NM_147216	Slc16a2	4.50772	4.77265	5.7737	5.68184	4.32204	4.27539	5.37835	5.27798	4.22718	3.81179	4.99633	5.17359	1.06627	4.72842e-06
NM_053427	Slc17a6	5.24894	5.08174	5.83649	6.02235	4.1679	4.02258	5.13552	5.10288	4.00986	3.83054	4.56436	4.68903	1.06047	8.21676e-06
NM_001009695	Wnt7b	4.851	5.06368	6.00604	5.76878	4.81295	4.44991	5.67373	5.69157	4.8175	4.19127	5.50691	5.57436	1.05975	3.20626e-06
NM_001108603	Ptprt	5.55502	5.90155	6.45791	6.31426	5.17856	5.7104	6.24312	6.71573	5.01918	4.78855	5.61684	6.13201	1.0539	3.8115e-05
NM_001108526	Sema4g	4.8777	4.95028	5.72238	5.58933	4.06246	4.49044	5.42958	5.14654	4.02779	3.84905	4.62752	4.85535	1.05329	1.17382e-05
NM_001015037	Ccbl2	2.8301	3.1017	4.01095	4.12088	3.10444	3.36992	4.13248	4.26009	3.46899	3.39954	3.92493	3.78846	1.04236	0.00462951
NM_053746	Cntn5	3.53665	3.9576	4.01095	4.04329	2.87457	3.36992	4.02238	4.14426	3.52056	3.29541	2.38831	3.41494	1.04056	0.018186
NM_001107432	Cntnap4	4.13227	4.51792	5.93814	5.2951	4.75998	4.94871	5.71561	5.99841	4.30276	4.63702	5.24216	5.30975	1.03587	2.53681e-05
NM_001012044	Lcp1	4.59614	4.83787	4.72121	4.90328	5.01863	4.38692	5.76203	5.755	4.31742	3.9382	5.37325	5.32495	1.03289	5.99293e-06
NM_181634	Lppr3	4.79605	4.75024	5.58286	5.30344	3.66155	3.71586	4.78837	4.52117	3.73219	3.75403	3.98405	4.13752	1.03012	0.000359385
NM_012832	Chrna7	4.8777	4.96008	5.85393	5.7135	4.9959	4.90441	5.80145	6.09517	4.96437	5.2796	5.58537	5.95274	1.0262	9.91315e-07
NM_013148	Htr5a	3.23999	3.57956	3.53639	3.94004	3.37491	2.3353	3.88231	3.92111	3.00921	3.12361	3.66078	3.60132	1.01792	0.0247557
NM_023981	Csf1	4.05637	3.83517	4.84852	4.6389	3.66155	4.44991	5.03514	5.07604	4.48253	4.54918	4.69984	4.66533	1.01162	0.00025515
NM_001077201	Caln1	5.42223	5.3806	6.34214	6.23359	5.07393	5.40597	6.22251	6.23924	5.16403	4.88139	5.97841	6.11898	1.00907	1.79789e-08
NM_019374	Pdyn	5.37926	6.03733	5.49106	5.87897	5.32252	5.15183	6.52467	5.85839	5.67137	5.71758	6.21065	5.92307	1.00653	0.00204469
NM_173114	Parm1	3.09578	2.54734	4.2798	4.04329	2.601	3.08246	3.38554	4.037	3.04486	2.99654	3.56076	3.38623	1.00339	0.0394255
NM_021682	Negr1	6.67264	6.77198	7.70535	7.44749	6.38531	6.80495	7.52357	7.65091	6.5833	6.70888	7.09759	6.96793	0.992632	2.29725e-12
NM_053583	Zfp423	4.25957	4.10618	5.41669	4.77714	4.46129	3.53398	5.18746	4.87269	4.19581	4.03837	5.34346	5.06004	0.988003	0.00260332
NM_001014065	Zcchc12	7.5149	7.72715	8.7067	8.43294	7.39632	7.61824	8.48201	8.50363	7.97741	7.908	7.94388	8.0135	0.9879	2.69516e-16
NM_017264	Psme1	5.39783	5.32861	5.72712	5.38433	4.60339	4.60559	5.60536	5.51629	5.13123	4.8264	5.37325	5.54868	0.985832	7.49513e-06
NM_001039101	Zdhhc15	3.468	3.2042	4.05687	3.89657	3.14632	3.6095	4.34562	4.2441	3.52056	3.63108	3.63642	4.06692	0.981493	0.00854133
NM_199391	C2cd2	4.10239	4.30379	4.61265	4.61228	3.33924	3.18478	3.88231	4.41092	3.38802	3.21206	3.42513	3.91443	0.97602	0.0108997
NM_138849	Syt17	6.21596	6.27958	7.21499	7.13793	6.00192	6.27749	7.04463	7.14824	6.26588	6.28149	7.17363	6.96308	0.967247	4.37961e-12
NM_001191758	Cachd1	5.48726	5.38788	6.0177	5.93911	4.88894	4.96318	5.83441	5.8998	4.6189	4.67901	5.95397	5.88253	0.966045	2.57787e-07
NM_013015	Ptgds	6.22985	6.36687	4.68267	5.136	7.01625	7.22978	8.29734	7.83829	6.74919	7.11474	6.88399	7.32821	0.964816	0.000314398
NM_001012201	Cadm1	7.02894	7.06993	8.27875	7.99663	7.17896	7.21172	8.11712	8.18667	7.14384	7.28414	7.81413	8.13495	0.962032	1.10282e-13
NM_001079531	Tpmt	2.79316	3.33042	3.1692	3.20151	3.0613	2.65344	3.75037	3.75052	2.85706	2.53016	3.30662	3.35694	0.96173	0.0475695
NM_012781	Arnt2	7.52338	7.65509	8.60088	8.50616	7.48672	7.31404	8.42454	8.28859	7.42662	7.51176	8.03755	8.11977	0.956592	2.23141e-17
NM_001134862	Pbx1	3.89143	3.60476	3.94735	4.17646	3.50938	2.97233	4.15004	4.17831	3.61847	3.34841	4.05928	3.60132	0.953771	0.0155862
NM_001109285	C2cd4c	3.97626	3.97703	4.4615	4.36366	3.63237	3.6095	4.55784	4.4671	3.30223	3.39954	3.75431	3.35694	0.947328	0.00378685
NM_032462	Kcnip3	4.46138	4.39329	5.6543	5.50501	4.71893	4.81151	5.7097	5.64971	4.59504	4.90812	5.57899	5.83021	0.941592	9.52844e-06
NM_138858	Slc9a5	4.0407	4.1751	5.25536	4.21235	4.208	4.12908	5.05391	5.09399	4.40233	4.8076	4.87664	4.88643	0.94117	0.00529167
NM_001108759	Siae	4.16154	3.76983	3.99531	4.48601	3.66155	3.49468	4.47665	4.45326	3.97332	3.81179	3.98405	4.06692	0.936352	0.00693902
NM_001108475	Vasp	3.7444	3.83517	4.0867	3.73322	3.0613	2.97233	3.67959	4.037	3.00921	2.85718	3.48092	3.35694	0.934514	0.0318416
NM_017336	Ptpro	7.32095	7.36181	7.37612	7.4209	6.46609	6.56993	7.35589	7.49752	6.1843	6.24002	6.48073	6.78486	0.918953	3.27549e-12
NM_001107890	Tspan9	5.38548	5.71742	6.98095	6.40235	5.81978	5.29597	6.43798	6.5337	5.01019	5.41621	6.0992	6.39953	0.912845	0.00108077
NM_017089	Efnb1	3.66485	3.29989	4.8744	4.36366	3.50938	3.02845	3.7957	4.42517	4.0455	3.49666	4.80194	4.41836	0.911385	0.0359709
NM_001014216	Nabp1	3.03381	3.2042	3.57898	4.12088	3.14632	3.28031	4.07848	4.01832	3.38802	3.24039	3.94491	4.0849	0.910792	0.0282332
NM_001002815	Ece2	5.22834	5.05456	5.86688	5.6297	5.041	5.27292	6.03676	6.0499	5.06331	5.38483	5.37325	5.54868	0.905984	5.76238e-06
NM_133536	Rab3c	5.69173	5.88622	6.53024	6.84681	5.94372	6.1314	6.69585	7.1353	5.50853	5.2864	6.51454	6.60968	0.905237	2.59247e-07
NM_001034020	Syn2	5.44026	5.62806	5.80094	5.66251	5.45341	5.50818	6.21001	6.51384	5.82283	5.76708	6.21065	6.52991	0.905184	7.39049e-07
NM_001134780	Parvb	5.94423	6.29127	6.38177	6.39846	5.53451	5.31865	6.22666	6.41376	5.79169	5.60228	6.18568	6.26803	0.902668	3.44585e-07
NM_001025688	Palmd	5.22141	5.47246	5.99822	5.82203	4.90122	5.17688	5.71561	6.09962	5.2352	5.15124	5.90892	5.99137	0.902218	1.19354e-05
NM_053893	Sdc3	8.14198	8.16116	8.93851	8.61743	7.45166	7.26524	8.22566	8.29248	7.46167	7.57568	8.00105	7.96216	0.899468	1.41962e-13
NM_020088	Tenm2	7.54992	7.48398	8.64539	8.1433	7.29987	7.20869	8.02852	8.26304	6.95529	7.0321	7.8543	7.79478	0.898955	2.09084e-09
NM_001008308	Zufsp	4.16154	3.4741	3.99531	4.08261	3.63237	3.53398	4.28332	4.56044	4.08028	3.98915	3.90467	4.04872	0.897204	0.0135291
NM_001169101	Alk	3.06513	3.02909	4.10138	3.80551	3.10444	3.32581	3.72716	4.29154	3.07966	2.8933	3.45329	3.26533	0.896697	0.0427229
NM_031130	Nr2f1	5.54394	5.597	6.48336	6.33068	5.20853	5.48831	6.18041	6.27115	5.26574	5.40999	6.13876	5.87739	0.894627	6.68551e-07
NM_001107279	Pcdh17	6.27743	6.28349	7.49209	7.13092	6.1687	6.33425	7.09989	7.16532	6.06347	6.24352	6.70522	6.77658	0.891022	1.72714e-09
NM_022797	Grin2d	3.99264	3.67783	4.94122	4.41076	3.54112	3.53398	4.06002	4.62359	2.64109	2.99654	3.82068	3.47069	0.888873	0.0277877
NM_012752	Cd24	6.81762	7.06086	7.19972	7.02136	6.07422	6.34534	6.99205	7.18011	6.50546	6.39921	6.5112	6.95577	0.886591	7.43535e-08
NM_001100980	Efnb3	7.69838	7.77927	8.89282	8.48247	7.37005	7.40428	8.29043	8.24708	7.51667	7.51031	7.86613	8.12954	0.885883	3.61458e-11
NM_001134643	Kcnq5	7.37507	7.49414	8.05376	8.18002	7.33425	7.32528	8.21631	8.19293	6.90282	7.07007	8.38878	8.53868	0.878729	2.0276e-14
NM_203409	Ncam2	6.14811	6.1783	7.22843	7.02136	6.28576	6.67034	7.24177	7.45648	6.45002	6.20811	6.47043	6.80397	0.875493	4.49867e-08
NM_001134858	Synm	7.13974	7.23841	7.64524	7.66223	6.81347	7.19955	7.86535	7.89571	7.16829	7.15992	7.98063	7.98268	0.8726	1.64394e-12
NM_001108615	Myt1	4.97161	5.21045	4.94936	5.1729	4.1679	4.44991	5.29398	4.98277	4.22718	4.73978	4.47101	4.54062	0.870799	0.00146533
NM_144745	Gpsm1	5.06752	4.91041	5.98244	5.61637	4.39334	4.76272	5.25394	5.57498	4.09736	4.19127	4.7687	5.29438	0.869876	0.000903686
NM_001017505	Itgbl1	6.41446	6.29515	7.04691	6.92731	5.88308	6.28902	6.81347	7.07783	5.82795	5.9625	7.00785	7.18971	0.869207	3.24599e-08
NM_001108409	Fgd3	4.1174	3.9576	4.20018	3.91847	3.50938	2.78956	4.25114	3.7277	3.35999	3.29541	3.2435	3.0258	0.8673	0.0495673
NM_001113357	Npy1r	3.7444	3.9576	4.52823	4.41076	3.57219	4.12908	4.71947	4.6481	3.87769	4.07028	4.18218	4.61673	0.867183	0.00768783
NM_053442	Slc7a8	5.87522	5.85505	6.48896	6.1435	5.5266	5.37384	6.31104	6.29463	5.50853	5.70747	6.10365	6.16195	0.86125	1.1684e-06
NM_030871	Pde1a	6.54793	6.92988	7.68356	7.60768	7.14837	7.15298	7.98881	8.02414	7.18637	6.77329	7.71583	7.96094	0.860423	1.28309e-08
NM_031069	Nell1	6.36183	6.50379	7.25658	7.08325	6.1117	6.36726	7.04228	7.13313	5.60126	6.14958	7.02438	7.16669	0.85618	1.51499e-07
NM_022926	Galnt7	4.32572	4.50459	4.592	4.51504	3.63237	4.2984	4.58391	4.98277	3.4425	3.98915	4.38589	4.7911	0.851095	0.0124199
NM_017139	Penk	3.44438	3.5012	5.47986	5.36851	4.42772	4.72925	5.57318	5.20552	4.66545	4.41896	5.3806	5.19029	0.848759	0.000555101
NM_019278	Resp18	5.04413	5.32103	6.35445	5.96038	5.81978	5.32986	6.44511	6.43152	5.40258	5.12109	6.16454	6.29531	0.846312	2.21298e-05
NM_001014249	Pdss2	4.24597	4.54421	4.51732	4.44133	3.66155	3.71586	4.55784	4.39653	4.41601	3.95538	4.26397	3.97352	0.840878	0.0133026
NM_001170470	Chst9	3.37108	3.2368	3.42407	3.94004	3.92484	4.42922	4.99683	4.98277	4.273	4.45565	4.61511	4.93679	0.838244	0.00661124
NM_031131	Tgfb2	4.51907	4.69263	5.18817	5.21774	4.81295	4.74608	5.5601	5.63139	4.72161	4.76924	5.07094	5.36963	0.837143	0.000114163
NM_080411	Gpr83	4.73893	5.32103	5.59847	5.50501	5.33163	4.67754	5.91366	5.82654	4.66545	4.52636	5.65372	5.62438	0.834404	0.000472867
NM_022177	Cxcl12	5.17191	5.21045	5.26844	5.93375	5.53451	5.75266	6.51793	6.403	5.54634	5.65057	6.21065	6.05202	0.830224	4.1408e-05
NM_134386	Gprasp1	9.05711	9.04872	9.89236	9.65444	8.76065	9.04606	9.64621	9.8235	8.95007	8.69658	9.38754	9.43443	0.829864	2.56303e-11
NM_053304	Col1a1	4.54151	4.63264	4.36745	4.48601	3.71819	3.57223	4.29915	4.54747	3.54567	3.44892	3.14332	3.41494	0.826966	0.0147125
NM_001025047	Hmces	4.7095	4.58278	5.05119	5.21774	4.41063	4.38692	5.16173	5.23008	4.72161	4.68931	4.74611	4.97584	0.826175	0.000644399
NM_001008767	Txnip	5.61445	5.50629	5.1249	5.56871	4.70498	4.2984	5.38578	5.26219	5.30303	4.943	5.21774	5.21498	0.824894	0.00103478
NM_013062	Kdr	5.09054	5.3806	5.0436	5.0885	3.26514	3.36992	4.18453	3.96078	4.08028	3.77354	4.3712	3.67437	0.824422	0.0328516
NM_138543	Pde9a	4.05637	4.22472	4.5498	4.44133	3.79919	3.41271	4.46267	4.33748	4.13093	4.03837	4.26397	4.01161	0.819803	0.0148687
NM_022264	Kit	7.36566	7.34134	7.97821	8.03597	7.14062	7.20565	7.97533	7.99816	6.85591	6.92712	7.91884	8.04369	0.818681	4.07641e-13
NM_001105966	Creg1	4.33859	4.08843	4.70207	4.62566	4.1679	3.57223	4.70766	4.6841	4.00986	3.9382	4.44319	4.22117	0.818389	0.00853374
NM_001191686	Spata13	4.19024	3.99621	5.02832	5.0885	4.39334	4.49044	5.22108	5.23818	3.49501	4.44352	4.67613	4.92685	0.817535	0.00564992
NM_017135	Ak4	5.27597	5.27467	6.04074	5.89009	4.86405	5.12635	5.61171	5.94995	5.16403	5.35924	6.03542	6.029	0.816322	7.47247e-05
NM_001006988	Wdr6	7.77378	7.82019	8.76031	8.32129	7.18902	7.26232	8.02376	8.04043	6.96695	7.16362	7.71874	7.87445	0.810935	5.81449e-09
NM_001108465	Usp29	7.05062	7.07445	7.33943	7.6261	6.54258	6.20629	7.12453	7.25382	6.25069	6.06502	6.58943	6.65851	0.807386	4.43865e-08
NM_021687	Erbb4	4.50772	4.89005	5.56178	5.54074	4.8259	5.34098	5.70377	6.03604	4.44299	4.45565	4.77987	5.10478	0.801942	0.000785921
NM_017180	Phlda1	4.46138	3.83517	4.58157	4.19451	3.79919	3.57223	4.31481	4.57329	3.30223	3.73425	4.24798	4.61673	0.800848	0.0405654
NM_001106109	Nrsn1	6.52558	6.37422	7.39858	7.23055	6.85195	6.76834	7.56507	7.64484	6.98542	6.95943	7.42187	7.68415	0.798679	1.1685e-09
NM_017142	Adcy8	3.9088	3.65388	4.81327	4.82429	3.54112	3.68127	4.36078	4.35247	5.01019	4.52636	4.3712	3.97352	0.797921	0.0253007
NM_001107504	Chst8	4.29962	4.69263	5.375	4.97816	4.4446	4.17952	5.11778	5.06698	4.44299	4.19127	5.39519	5.43416	0.796888	0.00329544
NM_001107896	Ppfibp1	5.52154	5.62806	6.2463	6.06715	5.1272	5.16441	6.08321	5.74368	5.3957	5.14376	5.71898	5.96735	0.794912	0.000110688
NM_001011922	Nedd9	4.90393	5.09958	5.13207	5.49047	4.51023	5.13915	5.48598	5.73798	4.71055	4.81703	5.2095	5.56798	0.793993	0.00192465
NM_001012205	Dpp10	4.72919	4.94041	6.10408	5.86212	5.17856	5.26126	5.807	6.15624	4.40233	4.28941	5.57258	5.77037	0.789967	0.000187092
NM_001009422	Nipsnap3b	4.44956	4.60792	4.9735	4.97816	4.01803	3.57223	4.41988	4.70761	3.54567	3.60952	3.63642	4.54062	0.789651	0.0327388
NM_001008558	Ndn	8.10949	8.16222	8.6733	8.54538	7.65212	7.8005	8.4707	8.54907	7.42154	7.57845	8.14075	8.27659	0.78691	2.34587e-12
NM_001251926	Tmem200c	3.87385	3.17083	4.9248	4.47127	4.7734	4.62391	5.50657	5.41282	4.77567	4.66862	5.67779	5.67866	0.778644	0.00212361
NM_001100531	Dlx1	4.59614	4.64484	5.38103	5.31999	4.4941	4.67754	5.33294	5.33947	4.31742	4.3029	4.85569	5.00446	0.777703	0.000760523
NM_001107249	Comtd1	4.61743	4.39329	4.72121	4.51504	3.66155	4.2984	4.76577	4.70761	3.8376	4.07028	4.26397	4.38972	0.777635	0.0141513
NM_001105937	Sgsm1	6.68781	6.68308	7.51283	7.1049	6.78723	6.6615	7.45987	7.53249	6.46983	6.89853	7.40754	7.50216	0.774727	1.05585e-06
NM_001107272	Pnma2	6.18778	6.37055	6.73949	6.54992	6.00192	6.06588	6.70479	6.87993	5.48277	5.8794	6.58625	6.83617	0.771102	4.24181e-06
NM_012771	Lyz2	4.28639	4.40768	5.06624	5.191	4.1679	4.72925	4.91702	5.44114	4.41601	4.44352	4.91765	4.75787	0.76845	0.00670739
NM_138893	Myo16	6.4564	6.66223	7.12084	7.2371	5.88308	5.88012	6.52804	6.73302	5.05459	5.31332	6.38162	6.44547	0.762544	1.56634e-06
NM_001034143	Dars2	3.7444	3.44649	3.73778	3.68294	3.99529	3.6095	4.60952	4.48081	3.95469	3.9382	4.44319	3.99269	0.761566	0.0338335
NM_001024780	Prkra	4.21837	4.22472	4.85719	4.86995	4.04042	3.81491	4.70766	4.61118	4.33192	4.16196	4.67613	4.74663	0.758456	0.0101137
NM_201990	Pgap1	5.53837	5.60326	6.35138	6.26383	5.14796	5.26126	5.98388	5.9049	5.01019	4.59377	5.47292	5.52254	0.757759	0.000111102
NM_031350	Pex3	4.85996	4.53113	4.91652	4.99886	4.67668	4.54916	5.33294	5.36926	4.72161	4.2758	4.96733	5.05092	0.757038	0.00260332
NM_001009617	Mest	4.23223	4.46386	4.68267	4.85867	3.63237	4.02258	4.40533	4.6722	3.81712	3.79279	4.00323	4.54062	0.757026	0.030049
NM_001015010	Cib2	4.96332	4.80563	5.08852	5.35252	4.52618	4.56821	5.19594	5.34697	4.65395	4.50318	5.41681	5.54219	0.752231	0.00178358
NM_031797	Cd82	4.20437	4.46386	4.88292	4.5006	4.7734	5.21365	5.80145	5.66179	5.00114	5.35924	5.64764	5.81951	0.750764	0.00194654
NM_001107959	Atpaf1	4.85996	4.98908	5.31957	5.61637	5.47822	5.13915	6.02253	6.09517	5.55255	5.99195	5.9638	6.12334	0.747648	0.000490336
NM_001107389	Arhgap26	4.72919	4.90027	6.02542	5.7135	4.87655	5.2015	5.73319	5.8049	5.16403	4.75949	5.40964	5.73096	0.746236	0.00152911
NM_001106455	Igsf3	6.05368	5.92175	6.2463	6.12479	4.37584	4.9775	5.39317	5.42705	4.59504	4.46768	5.2095	4.92685	0.741269	0.00184202
NM_013126	Dgkg	7.46587	7.5552	8.25678	8.17093	7.95284	7.85776	8.65187	8.6397	7.69837	7.57011	8.63305	8.55731	0.740881	3.97214e-12
NM_001135838	March1	4.9466	4.7389	5.63425	5.37645	4.42772	4.20409	4.94747	5.1205	4.00986	3.69386	4.51176	4.54062	0.738373	0.00661758
NM_022669	Scg2	8.87304	8.89248	9.61318	9.57825	9.07244	9.3058	9.92395	9.93103	9.2316	9.27162	9.53773	9.83274	0.735794	2.54787e-11
NM_053996	Slc6a7	6.39917	6.42462	7.24174	6.79153	5.97892	5.77743	6.55465	6.66559	5.17211	5.58582	6.66964	6.68527	0.735181	5.1531e-05
NM_001170325	Actn2	5.58774	5.77406	6.18902	5.93375	5.23788	5.49828	6.13704	6.03604	5.58924	5.69217	6.16028	6.09701	0.733613	0.000101587
NM_001109018	Rab9b	5.2004	5.84451	6.26272	6.37094	5.25712	5.88773	6.27147	6.36654	5.74909	5.44082	5.78141	5.89787	0.733547	0.00549602
NM_001134616	RGD1560065	5.13549	4.71595	5.0436	4.98855	4.14742	4.42922	4.89636	5.07604	4.94563	5.09806	5.11569	4.95645	0.731495	0.00764281
NM_013145	Gnai1	7.70585	7.45136	8.13361	8.16407	7.3634	7.41748	8.04972	8.17933	7.23348	7.27562	8.07768	8.05627	0.729499	6.15955e-10
NM_001107825	Ntng2	5.24894	5.2668	5.32583	4.9677	4.55756	4.22825	5.11778	5.11172	4.86814	4.90812	5.02477	4.83425	0.729006	0.00463447
NM_001007001	Ift74	4.75823	4.80563	4.52823	5.0885	4.4446	4.47032	5.19594	5.1205	4.69941	4.3813	4.69984	4.89664	0.727328	0.00958987
NM_001025027	Fundc1	4.74861	4.64484	4.4615	4.90328	4.61835	4.51028	5.21275	5.32434	4.86814	4.83572	5.31304	4.88643	0.725188	0.00650954
NM_133580	Rab26	4.6384	5.01751	5.7645	5.64292	5.18862	4.93409	5.96912	5.55568	5.03699	4.81703	6.00719	5.71374	0.720569	0.00260412
NM_012659	Sst	6.25723	6.68308	7.2533	7.29054	6.39837	6.51206	6.93241	7.37072	6.13138	6.26091	6.4426	6.39953	0.72013	2.53183e-05
NM_139112	Lmo1	3.68515	4.05224	4.85719	4.13965	3.97219	4.02258	4.70766	4.6481	4.42957	4.32951	4.8662	4.54062	0.71671	0.0452968
NM_001106827	Celf6	4.23223	4.25687	5.1392	4.59879	4.10556	3.96623	4.51782	4.90355	3.49501	3.9208	4.45716	4.28476	0.716607	0.0401057
NM_173121	Brinp3	4.21837	4.20837	5.35063	4.72839	4.35813	4.52985	4.95748	5.28581	4.65395	4.87237	4.62752	4.91685	0.714509	0.0183511
NM_001044293	Nap1l5	7.83411	8.00309	8.7049	8.63654	7.84091	7.85389	8.50607	8.61038	7.4384	7.37954	7.61969	7.88603	0.714333	8.30122e-10
NM_053379	Dcx	8.06176	8.03125	7.64524	8.00177	5.80024	6.16933	6.6128	6.76418	5.52756	5.70747	5.93412	6.51009	0.707582	0.00187351
NM_021835	Jun	6.87176	6.87915	7.51283	7.20628	7.00776	7.17179	7.81257	7.76875	7.27348	7.17833	7.56265	7.52044	0.705255	4.49867e-08
NM_001024966	Samd14	5.57691	5.55236	6.04834	5.53367	4.83873	4.76272	5.33294	5.62523	4.44299	4.89035	5.35096	5.50929	0.703332	0.00680311
NM_021678	Camk2n2	4.44956	4.72747	4.90819	5.16376	3.97219	4.64201	4.91702	5.08504	4.08028	4.52636	5.14189	5.3325	0.70265	0.0219157
NM_001108742	Slc41a2	4.71938	4.96008	5.36894	5.191	4.81295	4.49044	5.28606	5.41282	4.65395	4.6047	5.05265	5.06004	0.702626	0.00362732
NM_053360	Sh3kbp1	6.21596	6.31437	6.98886	6.69335	5.77376	5.90282	6.50775	6.5468	5.73278	5.50058	6.12131	6.47985	0.699915	8.86269e-05
NM_001012166	Abcb10	5.52717	5.32861	5.57762	5.27826	4.83873	4.8741	5.44389	5.61904	4.87805	5.10578	4.97706	5.11356	0.697519	0.00279198
NM_001127531	Ap1s2	4.7095	4.83787	5.57762	5.92296	4.90122	4.93409	5.64924	5.53612	5.04582	4.92566	5.07094	5.23122	0.69463	0.00239912
NM_017351	Itih3	6.41446	6.42816	7.17737	6.89454	6.87704	6.75593	7.50493	7.51428	7.18237	6.94229	7.47263	7.62396	0.694608	5.48567e-07
NM_001191981	Sntg1	3.55882	3.41834	4.21376	4.22997	4.01803	4.10318	4.59678	4.83048	3.41552	3.73425	4.34136	4.17156	0.692381	0.0371834
NM_198727	Tmem132d	3.97626	3.97703	4.93303	4.45638	4.01803	4.27539	4.58391	4.99237	4.11424	3.84905	4.48472	4.59181	0.687916	0.0412092
NM_001012235	Impact	8.03828	8.05087	8.8817	8.80027	8.40395	8.29955	8.98963	9.08782	8.39159	8.32897	8.7348	8.85706	0.687506	3.47555e-11
NM_001108286	Ypel2	5.13549	5.39512	6.02157	5.96565	5.43663	5.61283	6.11037	6.27902	5.53385	5.33973	6.11251	6.22815	0.685801	0.00025515
NM_053342	Cxxc4	4.10239	4.30379	5.49662	5.07881	4.6909	4.22825	5.26204	5.03015	4.40233	4.05441	4.51176	4.83425	0.685129	0.0236634
NM_001002798	Top1mt	4.60682	4.72747	5.31957	5.31174	4.55756	4.65989	5.28606	5.24623	4.8175	4.86329	5.2095	5.37694	0.681616	0.00402338
NM_012568	Glra2	5.80738	5.81782	6.29182	6.00711	4.96112	5.29597	5.7734	5.81034	4.65395	4.76924	4.93773	5.39146	0.676876	0.00290898
NM_022208	Gtf2a1	4.08721	3.85631	4.15866	4.45638	4.01803	3.99468	4.70766	4.58603	4.17986	4.41896	4.3712	3.97352	0.673838	0.0495172
NM_001048215	Kirrel3	6.56446	6.7803	7.07508	6.74327	6.59645	6.7223	7.29799	7.35219	6.64268	6.90739	7.11972	6.99432	0.671878	9.01279e-06
NM_001135755	Cep290	4.89524	4.94041	4.9655	5.66251	4.83873	4.84315	5.36337	5.61283	5.2429	5.02668	5.17609	5.25523	0.671289	0.0133791
NM_001271090	Marcks	7.15074	7.0563	7.22172	7.36219	6.48661	6.39954	7.14875	7.07105	6.85089	6.59011	6.66061	6.69993	0.670809	1.87235e-06
NM_012956	Gabrb1	4.90393	5.38788	6.12219	5.7748	5.50261	5.7443	6.2472	6.31007	5.3957	5.19531	5.61684	5.94783	0.665527	0.00257298
NM_053335	Ctbp2	5.1647	5.34366	5.76911	5.49776	4.90122	4.96318	5.5469	5.60659	5.12291	5.15868	5.75337	5.78694	0.663451	0.00257622
NM_053823	Pcsk5	4.98804	5.03615	5.44575	5.25263	4.92548	4.52985	5.49288	5.28581	5.1559	4.96013	5.46602	5.35489	0.659918	0.00653216
NM_019249	Ptprf	6.79678	7.02163	7.6957	7.4209	6.68081	6.35634	7.12008	7.24782	6.51502	6.57073	6.86052	7.04341	0.657795	2.05089e-05
NM_001106343	Zfp275	4.96332	4.69263	5.26191	5.6297	4.573	4.72925	5.25394	5.31672	4.86814	5.20252	4.7687	5.27102	0.656981	0.0199062
NM_001271190	Smarca1	5.29591	5.4656	5.55646	5.98653	5.17856	5.08725	5.62433	5.91503	5.16403	4.943	4.79094	5.19857	0.656389	0.00787387
NM_001270984	Cc2d1b	4.75823	4.72747	4.9655	4.45638	4.47779	4.76272	5.37088	5.12923	4.86814	4.89035	4.90751	4.94665	0.656023	0.0156923
NM_012555	Ets1	5.36045	5.49959	5.52957	5.51941	4.73274	4.10318	5.09075	5.11172	4.66545	4.46768	5.08901	4.88643	0.654518	0.0144456
NM_001108354	Tmem150c	5.86635	6.36687	7.2434	7.05635	6.81995	6.61185	7.49808	7.22966	6.83315	6.82563	7.41651	7.40355	0.652143	5.29947e-05
NM_001105819	Rhbdl3	5.15745	4.98908	6.22634	5.74447	5.55019	5.69314	6.18467	6.33292	5.37483	5.30663	6.33696	6.34464	0.650852	0.00120933
NM_001024267	MGC109340	6.36812	6.76641	7.12084	7.17479	5.95555	6.40485	6.62227	7.01797	6.12306	5.89729	6.42137	6.54298	0.649534	0.00182986
NM_001007637	mrpl24	5.05197	4.7389	5.25536	5.06906	4.54196	4.44991	5.23761	5.00191	5.06331	4.8264	5.08001	5.2068	0.64749	0.0158163
NM_031753	Alcam	7.9519	7.90252	8.29401	8.47325	7.90026	7.8005	8.46018	8.51616	7.8833	7.66849	8.1079	8.27071	0.638287	8.03012e-08
NM_001107670	Jade1	4.75823	4.54421	4.9735	4.88115	4.4941	4.79543	5.35582	5.15511	4.8175	4.88139	5.05265	5.27885	0.634608	0.0141513
NM_001002277	Ahi1	6.94304	6.92739	7.47245	7.37214	6.73672	7.007	7.49121	7.51261	7.12522	7.03614	7.04303	7.16458	0.632927	1.38058e-06
NM_030832	Fabp7	7.87777	7.85736	8.12466	8.08278	6.68437	6.4363	7.22737	7.1632	7.0239	6.82797	7.41114	7.36545	0.629922	2.449e-06
NM_031984	Calb1	6.57266	6.88687	6.53295	7.1356	6.90476	7.0449	7.66769	7.53085	7.21599	7.10707	7.28947	6.9967	0.629322	0.00546314
NM_001039017	Specc1	5.70671	5.72892	6.04834	6.13417	5.91372	5.59436	6.39075	6.38853	5.75448	5.65057	6.40704	6.70865	0.628772	0.000524655
NM_024369	Fstl1	5.33498	5.60326	5.86258	5.6297	4.88894	4.72925	5.59257	5.23818	5.07198	4.81703	5.02477	5.26314	0.628083	0.0145923
NM_001024759	Tmem5	4.77726	4.75024	4.53905	4.69072	4.4446	4.27539	4.95748	4.98277	4.78624	4.28941	4.94766	4.66533	0.627256	0.0372798
NM_024371	Slc6a1	9.19402	9.42585	10.0537	9.95481	9.08191	9.18986	9.64814	9.8633	8.92578	8.82485	9.29718	9.45011	0.624304	5.32271e-08
NM_001007009	Drc1	3.89143	3.67783	4.94936	4.61228	4.573	4.17952	5.09075	4.90355	4.25789	4.72983	4.96733	5.02322	0.623796	0.0483117
NM_001109492	B3galt2	6.19488	6.05572	6.54105	6.69017	6.35884	6.32307	6.96502	6.94319	6.32508	6.08858	6.73133	6.65851	0.618361	3.48855e-05
NM_053879	Cntn4	4.42563	4.55718	5.1463	4.78907	5.00731	4.85871	5.30969	5.73798	4.75429	4.67901	4.41482	4.44644	0.617896	0.0194386
NM_001107459	Rgs17	4.74861	5.01751	4.8744	5.14531	4.66232	4.9775	5.20437	5.60659	4.5585	4.31627	4.62752	4.71234	0.61625	0.025716
NM_012656	Sparc	9.37909	9.76738	9.75051	9.94784	9.42434	9.25084	9.88417	10.0244	9.14954	9.1791	9.6435	9.86203	0.61606	4.38224e-05
NM_001079705	RGD1311558	7.20973	7.10126	7.36399	7.45125	6.0904	6.35085	6.81897	6.83794	5.85833	5.9961	6.31411	6.38146	0.614513	3.31826e-05
NM_001014036	Larp1b	5.58233	5.2668	5.51867	5.71975	5.41109	5.2257	5.83983	6.00791	5.19609	5.23103	5.74199	5.82487	0.612862	0.00387734
NM_001200045	Hdac9	5.64586	5.88107	6.54374	6.5036	5.58106	5.52778	6.08321	6.22302	5.75448	5.56917	6.4178	6.34464	0.609291	0.000879669
NM_001107941	Dcaf12	6.07306	6.06028	6.50837	6.3749	5.87064	6.10555	6.63791	6.53699	5.55873	5.90616	6.18568	6.27196	0.607976	0.000446721
NM_001011966	Smarcd3	5.30905	5.30574	6.02542	6.00711	4.94934	4.58702	5.49288	5.25423	4.85815	5.04285	5.36586	5.58071	0.605907	0.0126152
NM_019339	Rgs12	5.52154	5.85505	6.37876	6.51442	5.59625	5.80981	6.1282	6.44906	6.00584	5.65057	6.0447	5.80332	0.604262	0.00428812
NM_001047116	Rundc3b	5.6766	5.81782	5.99822	5.97089	5.24753	5.5662	5.93407	6.06363	5.53385	5.52956	5.60433	5.977	0.603722	0.0038639
NM_201991	Gpn3	5.05197	4.96008	4.83979	4.67794	5.08474	5.36297	4.82162	4.43929	5.25817	5.05087	4.91765	4.85535	-0.601356	0.0237722
NM_001106974	Rbfox1	9.09933	9.17503	8.28841	8.70349	9.2807	9.38114	8.73567	8.72353	9.39464	9.3976	8.89612	8.74494	-0.602911	1.1684e-06
NM_012848	Fth1	9.75539	9.98094	9.46706	9.47676	10.3349	10.257	9.74774	9.63712	10.716	10.4918	10.2695	10.028	-0.603782	3.11431e-07
NM_001007004	Tuba4a	9.72905	9.66664	9.14263	9.14829	9.61772	9.61902	8.96442	9.06411	9.51313	9.47487	9.29037	9.21326	-0.604114	4.13183e-10
NM_019361	Arc	6.19841	6.31818	5.375	5.42314	6.76388	6.51206	6.01776	6.08173	6.7944	7.00553	6.59891	6.30684	-0.604485	0.000402017
NM_031983	Smarcd2	5.21444	5.25092	4.94936	4.71594	5.6699	5.52778	5.02565	5.00191	5.36781	5.67152	4.94766	5.09594	-0.604699	0.00886834
NM_001271173	Sbf1	8.86972	8.88093	8.12196	8.1913	9.01566	8.96929	8.44069	8.33556	8.94241	8.90389	8.54744	8.30849	-0.605379	2.61945e-08
NM_012757	Mas1	6.4564	6.4104	5.92582	5.69459	6.3136	6.462	5.87194	5.70332	6.22372	6.1828	6.44961	6.19956	-0.605934	0.000548574
NM_017274	Gpam	7.25797	7.32057	6.54374	6.79745	7.10123	7.05507	6.46278	6.49369	6.83315	6.7315	6.31794	6.52991	-0.606089	2.56588e-05
NM_133566	Cst6	6.00605	5.93174	5.1249	5.14531	5.60379	5.55669	5.04456	4.93377	5.77586	5.65057	5.73627	4.84484	-0.606352	0.0311332
NM_001101013	Atg4d	4.60682	4.8694	4.68267	4.21235	5.20853	4.90441	4.47665	4.49439	4.76502	4.98545	4.98673	4.99498	-0.607094	0.0374528
NM_001191575	Ptpru	5.77933	5.88622	6.15071	6.04741	6.5504	6.08585	5.72149	5.76624	6.58026	6.12701	6.02607	5.66677	-0.60763	0.00616424
NM_012526	Chgb	10.4073	10.3631	9.73117	9.7868	10.5071	10.3841	9.90985	9.76308	10.218	10.3488	10.2243	9.96359	-0.6094	2.51791e-08
NM_001107922	Pm20d2	6.17707	6.04655	5.53499	5.88454	5.68418	5.82574	5.08163	5.23008	5.93634	5.82433	4.8662	5.24727	-0.609534	0.00645782
NM_053543	Ncdn	11.2186	11.2821	10.6223	10.628	11.695	11.6542	11.0464	11.0725	11.7645	11.7592	11.3666	11.1939	-0.615497	6.17174e-11
NM_019328	Nr4a2	5.06752	5.22677	4.68267	5.04935	5.59625	5.49828	4.73118	5.13791	5.33938	5.25898	5.26618	5.30208	-0.616376	0.0110142
NM_023026	Agap2	11.0071	10.9713	10.6296	10.5641	11.1934	11.0569	10.5175	10.5036	11.1254	11.1569	10.7572	10.6252	-0.616762	1.18055e-10
NM_001107527	Man2a2	6.91323	6.95215	6.73949	6.77662	7.68447	7.65212	7.0931	7.01562	7.70813	7.75077	7.28947	7.2507	-0.617739	2.03539e-07
NM_173122	Arhgap39	7.42118	7.38017	7.03166	7.0784	7.632	7.57179	7.03521	6.94071	7.40277	7.44336	7.22762	7.05941	-0.618269	5.14195e-07
NM_001106713	Klhl29	6.20194	6.29127	5.54038	5.7748	6.3499	6.50713	5.87194	5.76063	6.31781	6.50513	5.98807	5.908	-0.619385	0.000337869
NM_001104528	Ephb1	6.74211	6.4457	5.87971	5.71975	6.04684	5.84148	5.35582	5.33192	5.69961	5.98777	5.45213	5.2068	-0.619842	0.00318229
NM_013131	Nr3c2	8.11043	8.12023	7.66391	7.76097	8.47244	8.388	7.87858	7.74622	8.33781	8.27865	7.82226	7.80566	-0.620013	1.39201e-08
NM_001127492	Sphkap	7.76308	7.87041	7.14761	7.46061	8.09062	8.0881	7.45987	7.47543	8.22965	8.14647	7.58192	7.44937	-0.624485	4.95585e-07
NM_031730	Kcnd2	7.64755	7.84684	7.062	7.31963	8.07443	8.00313	7.44038	7.39445	8.10535	7.99056	7.50158	7.31113	-0.625219	1.1684e-06
NM_012820	Acsl1	6.60765	6.4352	5.99429	6.20715	6.49879	6.68787	6.14581	5.78294	6.25831	6.24002	6.12569	5.86703	-0.626214	0.000459219
NM_001108552	Trim2	9.68562	9.61834	8.93749	9.39078	10.0262	9.926	9.34546	9.35721	10.0102	9.80945	9.58065	9.39624	-0.626575	3.36491e-05
NM_022511	Pfn1	7.65401	7.73858	7.48511	7.29474	7.66659	7.65658	7.05166	7.025	7.71229	7.93099	7.48803	7.45974	-0.627128	7.63877e-07
NM_001106395	Foxo3	4.92968	5.04539	4.80433	4.89226	5.25712	5.34098	4.65943	4.71922	5.2429	5.18805	4.75745	4.67723	-0.627155	0.00809199
NM_001106585	Lsm8	6.00201	5.88107	5.39302	5.7748	6.68437	6.27169	5.89295	5.86364	6.7786	6.33828	6.15171	5.95762	-0.627814	0.00329397
NM_001271250	Stxbp5l	5.85296	5.99982	5.88821	6.22043	6.61894	6.80896	5.97898	6.19834	6.1843	6.27808	6.17726	6.09701	-0.628424	0.000233805
NM_001270986	Gpr176	5.67153	5.55882	5.02061	4.89226	5.3938	5.53748	4.8648	4.84115	5.3957	5.15868	4.66413	4.41836	-0.628529	0.00706878
NM_022676	Ppp1r1a	6.72995	6.45958	5.9463	5.94446	6.34542	6.23639	5.87194	5.44814	6.57112	6.67297	5.65977	5.55515	-0.628702	0.000732927
NM_001109003	Cpne4	8.79754	8.69616	7.96823	8.03972	8.93656	8.90236	8.18258	8.39016	8.66226	8.74	8.72183	8.69388	-0.631151	4.26358e-09
NM_057211	Klf9	7.44221	7.44265	6.70385	7.01883	7.63015	7.59288	6.89645	7.06651	7.46989	7.49863	6.95958	7.14971	-0.631842	2.69779e-06
NM_001134796	Mast3	8.9693	8.81767	8.34348	8.16063	9.0353	8.96301	8.47331	8.25807	9.12163	9.15884	8.84122	8.50152	-0.631857	7.05308e-07
NM_001107603	Fbxl15	4.60682	4.75024	4.62286	4.41076	5.05206	4.96318	4.50423	4.29154	4.8175	5.23103	4.68803	4.56644	-0.632718	0.0283688
NM_001122644	Galnt9	6.6156	6.74956	6.2095	6.40235	6.97617	6.87166	6.3381	6.25927	6.99684	6.8139	6.86577	6.43149	-0.633494	0.000119217
NM_001012049	Mfap3l	6.95563	6.77476	6.40267	6.40623	7.22367	7.13711	6.5213	6.5822	7.25837	7.25841	6.69346	6.71443	-0.635608	1.67467e-06
NM_053613	Rtn4r	6.06146	5.78512	5.66423	5.40774	6.06333	6.28902	5.49974	5.59403	6.19227	6.11559	5.98325	5.52912	-0.640052	0.00217825
NM_001108507	Pwwp2b	5.48147	5.63419	4.85719	4.78907	5.72622	5.31865	4.8754	4.96337	5.53385	5.48883	5.43104	4.91685	-0.640866	0.0102864
NM_012508	Atp2b2	9.44083	9.40089	8.96485	8.99316	9.2889	9.37574	8.63949	8.74001	9.49633	9.30762	9.00538	8.7414	-0.643115	8.49324e-09
NM_053391	Hs3st1	4.8865	4.55718	3.47005	3.63085	5.07393	5.35202	4.65943	4.52117	4.80715	4.73978	4.95753	4.59181	-0.643556	0.0222892
NM_057116	Ppp2r2c	9.51784	9.40089	8.8817	8.89166	9.35179	9.50436	8.80035	8.77312	9.2959	9.27462	8.92217	8.91912	-0.643621	1.07757e-10
NM_017304	Kcnab2	8.91823	9.0209	8.35655	8.60988	9.69118	9.5307	8.96566	8.97611	9.64568	9.61429	9.51536	9.351	-0.643927	5.42026e-09
NM_153814	Cacna1h	7.48192	7.19551	7.2434	6.99327	7.72822	7.99435	7.21073	7.23372	7.90892	8.14554	7.15873	7.10856	-0.646228	6.90955e-06
NM_001271152	Paqr9	4.37654	4.42193	4.49525	4.5435	5.14796	4.96318	4.69575	4.12693	4.45629	4.32951	4.21545	4.34567	-0.647797	0.0286904
NM_175595	Cacna2d3	8.48947	8.38768	7.89216	7.99792	8.39638	8.54773	7.82082	7.83296	8.22868	8.2371	7.82091	7.97908	-0.648059	7.09578e-09
NM_001031648	Efhd2	6.94093	6.84518	7.01042	6.61841	7.8281	7.68741	7.13118	7.09798	7.65432	7.77275	7.00071	7.12386	-0.649925	1.98882e-06
NM_001007602	Gsto1	6.49141	6.45266	6.25289	6.24229	7.07165	6.85624	6.45574	6.18165	7.11478	7.10514	6.52785	6.36317	-0.652838	1.10754e-05
NM_001100502	Gbe1	5.01235	5.10842	4.30539	4.74073	4.90122	5.37384	4.58391	4.43929	4.78624	4.77893	4.72316	4.62904	-0.656566	0.0194386
NM_013095	Smad3	5.36045	5.43782	5.00508	5.15457	6.52284	6.32867	5.85597	5.70915	7.0239	6.914	6.10808	5.67866	-0.65723	0.00034848
NM_053721	Rasgrf2	7.27648	7.29757	6.57564	6.72164	7.82004	8.0343	7.24586	7.30288	7.72471	7.52909	7.5962	7.36361	-0.657694	4.85325e-07
NM_032083	Chn1	10.4227	10.3888	9.67522	10.017	10.8647	10.916	10.2465	10.2174	10.9436	10.8587	10.498	10.4476	-0.658909	8.5504e-10
NM_001025020	Syndig1	6.07306	5.72318	5.1249	5.53367	5.81978	5.95442	5.09075	5.37661	6.03272	5.73758	5.35843	5.03252	-0.6591	0.00568195
NM_001107084	Bcl6	5.86635	6.12703	5.41669	5.54779	6.77059	6.4772	5.84523	6.10847	5.9922	6.45466	5.34346	5.60583	-0.659735	0.00129779
NM_001106396	Sesn1	6.04192	6.1783	5.68874	5.82782	6.32732	6.49722	5.78469	5.73798	6.54022	6.22946	5.76465	5.73096	-0.659951	0.000183843
NM_001110365	Wasl	6.91107	6.94969	6.66484	6.95935	7.90636	7.84805	7.20864	7.22763	8.0905	7.79201	7.40033	7.30922	-0.66336	7.05308e-07
NM_001191872	Stxbp6	5.98574	6.1007	5.28139	5.60966	6.0413	6.82489	5.85597	5.78846	6.62217	6.71141	5.65977	5.53567	-0.664854	0.00673515
NM_023971	Drp2	5.10568	5.19394	4.76798	4.97816	5.55019	5.30735	4.55784	4.99237	5.67137	5.30663	5.00587	5.32495	-0.665097	0.0106789
NM_001107659	Sema5a	8.22493	8.4075	7.36399	7.79539	8.52101	8.90798	8.02019	8.10493	8.76738	8.76945	8.01055	7.60072	-0.665387	0.00598002
NM_052809	Cdo1	7.37974	7.31676	6.86956	7.10251	7.76229	7.76584	7.14875	7.0459	7.72608	7.56871	6.99833	7.12386	-0.669705	1.14527e-07
NM_001012191	Dtnb	6.07691	5.8232	5.68874	5.68823	5.87688	6.29475	5.40053	5.46892	5.95988	6.22238	5.68968	5.73096	-0.670613	0.000929025
NM_001004090	Tspan5	7.27816	7.30912	6.8015	6.88623	7.60971	7.50413	6.88338	6.90048	7.57728	7.5575	7.11312	6.90608	-0.671753	6.9873e-08
NM_017302	Slc16a7	5.05197	4.98908	4.31801	4.66504	4.573	5.11343	4.06002	4.35247	4.41601	4.08597	3.77677	4.31554	-0.672478	0.0494976
NM_212522	Sptb	7.99726	7.96832	7.29381	7.57359	8.50701	8.4764	7.89559	7.74196	8.64203	8.57259	8.21563	7.95362	-0.67361	4.37537e-08
NM_001108539	Hace1	6.55897	6.54994	5.86688	6.16655	6.98774	7.07851	6.53474	6.17323	6.9623	6.914	6.29088	6.25221	-0.674163	1.19354e-05
NM_080696	Cacng8	7.84431	7.67902	7.15994	7.06619	7.81355	7.94053	7.21699	7.19474	7.76402	7.81102	7.25588	6.97035	-0.674775	1.0093e-07
NM_032062	Kalrn	9.50505	9.55672	8.7364	8.87776	9.79892	9.88716	9.2097	9.12595	9.96645	9.87611	9.30638	9.04325	-0.675915	3.02375e-10
NM_001134498	Rbfox3	6.78271	6.86357	6.2061	6.36297	7.21631	7.21777	6.59368	6.49707	7.33778	7.3587	6.81511	6.69115	-0.676615	2.61222e-07
NM_017155	Adora1	7.14891	7.16407	6.31405	6.37094	7.20892	7.33921	6.59368	6.60429	7.03058	7.09161	6.74848	6.58779	-0.679979	1.71298e-07
NM_024138	Gng7	7.77969	7.67605	7.29221	7.34208	7.74023	7.6961	7.16827	6.90303	8.01385	7.75323	7.13502	6.78486	-0.681282	1.68826e-06
NM_001106795	Aaas	4.58538	4.51792	4.02642	4.26457	4.61835	4.85871	4.06002	4.10938	4.31742	4.61555	4.32621	4.12019	-0.684441	0.0280328
NM_080691	Cacng3	4.69956	4.94041	4.22721	4.48601	5.57341	5.34098	4.90673	4.6841	5.57101	5.29992	5.09796	4.12019	-0.684622	0.0361878
NM_001190999	Plekhg1	6.01811	6.11393	5.21543	5.51941	5.85178	6.03881	5.21275	5.33192	5.60723	5.51804	5.64153	5.19857	-0.685064	0.00127001
NM_001107303	Arrdc2	4.40129	4.53113	3.2239	3.52064	4.39334	4.72925	3.7957	4.01832	5.00114	5.23103	3.92493	4.03028	-0.68685	0.0391678
NM_001079884	Galnt18	6.80839	6.78582	6.16126	6.47063	6.71601	6.6615	6.02253	5.99841	6.93405	6.79254	6.01666	5.78144	-0.687719	1.32622e-05
NM_031743	Slc24a2	10.0842	10.075	9.49095	9.76959	10.4992	10.6283	9.79908	9.9524	10.4184	10.2882	10.0708	10.0947	-0.687727	2.06171e-10
NM_080585	Napa	7.76665	7.84684	7.10635	7.27366	8.39203	8.46881	7.76635	7.71901	8.6413	8.7131	8.15046	7.85755	-0.689983	6.80301e-09
NM_031821	Plk2	8.0637	7.95368	7.2858	7.63934	8.33431	8.03943	7.63533	7.36518	8.20524	7.79201	7.61502	7.32821	-0.691755	0.00296893
NM_001107365	Camk1d	7.79261	7.65207	6.91806	7.08567	8.04844	7.99611	7.38399	7.2815	7.9889	7.91351	7.48463	7.40713	-0.692854	3.80082e-09
NM_031662	Camkk1	8.2171	8.28325	7.36399	7.62942	8.93357	8.97108	8.25638	8.26204	9.0841	9.061	8.66802	8.49313	-0.694746	2.71724e-10
NM_001107616	Cpne5	6.0922	6.1007	6.05966	5.65601	6.07963	5.69314	5.15304	5.2936	5.77586	5.81965	5.33591	5.14817	-0.695307	0.00109726
NM_001162411	Epha4	9.71276	9.60475	8.76146	9.06486	9.55981	9.67887	8.8374	9.00841	9.58793	9.61192	9.20494	9.21019	-0.69571	4.64845e-10
NM_017086	Egr3	5.48147	5.49959	5.06624	4.86995	5.50261	5.52778	4.83254	4.84115	5.78115	5.62394	5.37325	4.96618	-0.696795	0.00217448
NM_001012081	Polr3c	4.7095	4.5954	4.93303	4.47127	4.90122	5.21365	4.34562	4.42517	4.98287	4.89926	4.8451	4.70073	-0.698925	0.0116182
NM_001271363	Astn2	5.42223	5.57803	5.36286	5.31174	5.85809	5.89529	4.97729	5.36926	6.28464	5.68188	5.36586	5.03252	-0.704159	0.00423253
NM_001127319	Ephb2	6.54515	6.37055	5.50769	5.53367	5.61129	5.78559	4.92724	5.08504	5.27328	5.71758	5.18452	5.04175	-0.705998	0.00124013
NM_080587	Gabra4	6.5781	6.57884	5.77828	6.19374	6.97617	7.14348	6.42	6.29463	7.25647	6.97426	6.26728	6.12768	-0.708305	9.54874e-06
NM_001025137	Ier5	5.58774	5.4095	4.76798	5.06906	5.8133	5.9103	5.31748	4.99237	6.28091	6.03704	5.22592	5.01387	-0.712719	0.000986465
NM_017037	Pmp22	4.74861	5.47246	4.05687	4.44133	5.44504	5.08725	4.78837	4.3673	5.61911	5.41621	4.95753	4.62904	-0.712739	0.0275621
NM_001108351	Sertad4	5.12066	4.76149	3.37657	4.12088	4.94934	4.84315	4.31481	4.10938	5.01918	4.98545	3.94491	3.35694	-0.713611	0.0326345
NM_030993	Ddn	10.2102	10.2471	9.71425	9.8671	11.2891	11.0578	10.535	10.3908	11.5374	11.3311	10.8795	10.5498	-0.713973	2.30041e-07
NM_030828	Gpc1	8.22666	7.94877	7.38515	7.37214	8.07985	8.10287	7.38213	7.36148	8.04059	7.95895	7.81955	7.44937	-0.722736	4.77481e-08
NM_012923	Ccng1	8.21885	8.12786	7.53057	7.96147	8.5593	8.74065	7.88515	7.96684	8.55352	8.40287	8.22791	8.03331	-0.727559	1.35609e-07
NM_001025643	Fbl	5.8349	5.69998	5.09587	5.07881	5.64089	5.80981	5.07245	4.95357	5.77054	5.91936	5.25821	5.02322	-0.727571	0.000429146
NM_001109237	Neurod6	8.83209	8.77459	7.8329	8.32641	8.8934	8.73855	8.05439	8.13016	8.8345	8.59469	8.56207	8.30945	-0.727764	3.27306e-05
NM_001109435	Nxpe3	5.59848	5.7961	5.39897	5.49776	6.15338	6.4363	5.47905	5.67378	6.16822	6.01262	6.16028	6.09701	-0.728523	5.42787e-05
NM_001107315	Pragmin	5.26252	5.24292	5.50217	5.38433	6.11698	6.11205	5.51337	5.27011	5.63674	6.01672	5.40964	5.34746	-0.73146	0.000210634
NM_001013138	Tspan17	6.89591	6.74956	6.46928	6.38673	7.0106	6.77246	6.18467	6.16051	6.57112	6.79015	6.58307	6.56235	-0.735386	6.10665e-07
NM_012703	Thrsp	4.14698	4.43604	3.66056	3.68294	5.80678	5.13915	4.81062	4.79799	5.204	5.54667	4.73468	5.12229	-0.736922	0.00884275
NM_019167	Sptbn2	11.3248	11.3204	10.7285	10.7391	11.522	11.3557	10.724	10.6855	11.4745	11.3265	10.9889	10.7437	-0.736941	8.99808e-13
NM_001170475	Tmem260	5.34777	5.09069	4.41524	4.59879	5.85809	5.61283	5.22937	4.787	5.37483	5.31332	4.94766	4.84484	-0.738023	0.00123539
NM_001134731	Ttc9	5.81661	5.61571	5.05873	5.33634	5.64089	5.69314	5.09982	4.77592	5.90758	5.55797	4.94766	4.65333	-0.738286	0.00152609
NM_001100813	Cldn12	6.01811	5.96618	5.21543	5.45345	6.11698	6.03196	5.49974	5.18892	6.01934	6.00851	5.57899	5.48919	-0.73846	7.30534e-05
NM_001003401	Enc1	11.2628	11.2427	10.064	10.5106	11.1158	11.2258	10.3692	10.4816	11.191	11.2217	10.5177	10.4217	-0.74566	1.10196e-08
NM_001107204	Lrrc8b	6.37751	6.42816	5.46291	5.78675	6.28576	6.21841	5.22937	5.76063	6.37846	6.16074	5.73627	5.42006	-0.745806	0.000238922
NM_001191811	Sgpp2	4.49627	4.14105	3.73778	3.5768	4.64781	5.18924	4.33029	4.09163	4.40233	4.56046	4.77987	4.7911	-0.748506	0.0148687
NM_001271167	Fnip2	4.73893	4.76149	4.33053	4.41076	5.10613	4.9775	4.00318	4.58603	4.48253	4.52636	4.24798	4.70073	-0.74956	0.0100015
NM_001004209	Hsd17b11	5.24211	5.13461	4.22721	4.55752	6.05236	6.05241	5.32523	5.30135	6.21592	6.19732	5.79248	5.73096	-0.75353	4.38224e-05
NM_012551	Egr1	5.94423	5.86029	5.24217	5.24399	6.25259	6.21236	5.61803	5.35444	6.43666	6.31517	6.20238	5.54868	-0.754074	0.000286976
NM_019326	Neurod2	7.18143	7.11448	6.19588	6.48904	7.09857	7.19649	6.37963	6.41733	7.08939	7.19832	6.43203	6.3851	-0.755031	3.93446e-08
NM_053894	Jdp2	4.59614	4.68083	4.07186	4.04329	5.20853	5.34098	4.7428	4.30702	5.33218	5.02668	4.73468	4.50101	-0.758029	0.00364938
NM_001002830	Rasl11b	4.90393	4.66893	5.20866	4.55752	5.67706	5.26126	4.65943	4.84115	5.52125	5.19531	4.80194	4.85535	-0.7587	0.00513544
NM_001013243	Slc30a3	6.89373	6.83989	6.32347	6.38673	7.30912	7.19035	6.57754	6.41376	7.54496	7.58813	6.71397	6.48324	-0.761348	1.07531e-08
NM_001108049	Gpr68	5.46395	5.12593	3.55784	3.80551	4.67668	4.88934	4.21822	3.85948	4.53362	4.69955	3.98405	3.7439	-0.768434	0.0120769
NM_001106919	Arpc2	8.59584	8.62711	8.02998	8.1092	8.97193	8.83414	8.22462	8.04159	9.07173	8.7737	8.37228	8.10223	-0.771536	5.91587e-10
NM_001100560	Nrip1	5.84396	6.12268	5.36286	5.71975	6.43263	6.21841	5.44389	5.69157	6.19227	6.14958	5.64764	5.39146	-0.771565	5.72947e-05
NM_001114401	Cttnbp2	7.95713	8.09043	7.18428	7.47361	8.37121	8.18077	7.44572	7.57306	8.41136	8.46644	7.66706	7.65888	-0.77301	1.70641e-10
NM_022609	B3gat2	6.04192	5.86029	5.05119	5.191	5.55019	5.93986	5.06321	4.92377	5.89298	6.06106	5.06183	5.02322	-0.773986	0.00023705
NM_001130569	Mpped1	7.5276	7.36181	7.73743	7.63604	8.16763	7.47918	7.15529	7.032	8.17337	7.70324	7.27179	6.82552	-0.774638	0.0408294
NM_001106640	Gpr63	4.8777	4.84846	3.77489	4.39523	4.4941	4.60559	3.44365	4.10938	4.44299	4.54918	4.11324	3.85282	-0.774685	0.0283743
NM_001271232	Mvb12b	7.02297	6.87397	6.42035	6.5036	6.67367	6.95727	6.05552	6.04529	6.87832	6.93147	6.46006	6.37417	-0.776087	1.15106e-07
NM_031813	Mybph	6.46523	6.59779	5.90504	5.97089	6.70904	6.83279	5.89295	6.10405	6.37846	6.63347	5.9638	6.16618	-0.776826	8.57981e-07
NM_173152	Pex5l	6.56172	6.64411	6.0331	6.34692	7.32972	7.24762	6.50775	6.53041	7.20619	6.729	6.56704	6.1704	-0.777201	1.38383e-05
NM_001191639	Coro7	6.5368	6.54017	5.9864	5.68184	6.63374	6.91324	5.96417	6.0499	6.77595	7.17833	6.33696	6.51673	-0.777924	5.9845e-06
NM_021758	Lin7b	6.15904	6.03733	5.56708	5.73833	6.32732	6.19408	5.53358	5.46203	6.14787	6.17914	5.69559	5.54868	-0.779712	4.98442e-06
NM_013039	Abcc8	5.23524	4.96981	4.83979	4.61228	5.85178	5.55669	5.09982	4.787	5.33218	5.69729	5.22592	4.98544	-0.784459	0.000905514
NM_138521	Ppp1r1b	4.97161	4.94041	4.26683	4.5006	6.07963	5.90282	5.26204	5.18892	6.1843	6.4486	5.71316	5.97218	-0.787155	7.61581e-05
NM_001169103	Crim1	6.80143	6.86096	6.07833	6.18021	7.0106	7.06516	6.33427	6.17745	7.43504	7.20193	6.58943	6.24424	-0.787351	1.28945e-07
NM_001044245	Asap1	6.5781	6.24393	5.84087	5.83935	6.60399	6.50713	5.57318	5.95487	6.63393	6.56794	5.89358	5.95274	-0.791541	3.37578e-06
NM_001105911	Slc29a4	4.97161	5.6219	4.84852	4.55752	4.71893	4.69499	3.86114	4.037	4.58297	4.8264	3.68473	3.57612	-0.794357	0.0151222
NM_001108498	Nrip3	10.4609	10.381	9.59611	9.90118	10.7596	10.8421	9.97226	10.0418	10.4464	10.5419	10.2629	10.3079	-0.794391	3.00333e-14
NM_001271445	Adamts10	5.72643	5.49285	5.03598	4.83584	5.62616	5.44773	4.70766	4.83048	5.36076	5.55797	5.06183	4.91685	-0.794807	0.000302734
NM_133518	Rph3a	8.2976	8.23666	7.71254	7.7488	8.42962	8.43028	7.61334	7.65394	8.53248	8.52301	7.62279	7.50883	-0.799127	2.03224e-14
NM_001025745	Zfand2b	4.29962	4.53113	3.931	4.17646	4.35813	4.40822	3.6552	3.60788	4.79673	4.87237	4.21545	4.17156	-0.799448	0.0133026
NM_198778	Mpped2	6.17348	6.31055	4.86582	4.9677	5.91977	6.16308	5.22937	5.27011	6.06347	6.04107	5.04341	5.13959	-0.807657	1.03686e-05
NM_001107148	Hps4	5.14285	5.21045	4.34294	3.98223	4.93746	5.04707	4.25114	4.17831	4.93617	5.23807	4.65203	4.30023	-0.808622	0.00291737
NM_138894	Grasp	4.91256	4.69263	4.10138	4.59879	5.67706	5.49828	4.96742	4.62359	5.63089	5.61856	5.31304	4.70073	-0.809786	0.00169824
NM_001108284	Ksr1	6.58622	6.87138	6.46076	6.44068	7.21139	7.26232	6.55465	6.2985	6.97391	6.92712	6.6905	6.56235	-0.811507	8.02687e-09
NM_001098724	Necab3	5.61973	5.54586	4.88292	4.98855	4.75998	4.60559	4.16739	3.60788	5.04582	4.45565	4.57721	4.03028	-0.815539	0.0114685
NM_022861	Unc13a	8.6974	8.59603	8.23531	8.0852	8.78156	8.84687	8.05323	7.93856	8.68574	8.64256	8.30914	8.10223	-0.819574	5.60546e-14
NM_001109481	Rprml	6.29405	6.21967	6.01383	5.95509	6.42839	6.26587	5.46509	5.61904	6.36794	6.27466	5.9638	5.95274	-0.821327	3.48297e-07
NM_001107722	Bcar3	5.05977	5.09069	4.25374	4.59879	4.90122	4.52985	3.94401	3.96078	4.89769	4.83572	4.3712	4.67723	-0.824054	0.00437788
NM_001127296	Pwwp2a	5.92728	5.83921	4.9655	5.35252	5.78706	5.92516	5.10883	4.98277	5.42305	5.51804	4.77987	5.13097	-0.826973	7.61581e-05
NM_001100488	Rimbp2	8.71417	8.84172	7.56805	7.92543	8.80136	9.00294	8.08781	8.06453	8.8541	8.9507	8.12332	7.84969	-0.830803	1.54237e-10
NM_001013066	Sipa1l3	6.95772	6.81581	5.83649	5.80449	6.93793	6.92067	6.15888	6.05449	6.68001	7.11665	6.43556	6.32586	-0.831022	1.15106e-07
NM_012573	Grin2a	7.9308	8.17909	7.05636	7.62776	8.41684	8.54051	7.50493	7.7785	8.48865	8.16782	7.8622	7.60695	-0.834603	0.00162725
NM_173154	Clmp	6.78507	6.85046	6.4291	6.5036	6.67725	7.1403	6.06943	6.11728	7.18437	6.96155	6.25132	6.32208	-0.836443	1.00738e-07
NM_199395	Arhgef25	7.8031	7.66111	7.02782	7.00355	8.38658	8.11426	7.4386	7.41066	8.38291	8.5078	7.96604	7.85363	-0.838134	1.49616e-12
NM_080482	Brinp1	8.17106	8.31032	7.36399	7.55099	8.32066	8.31937	7.47911	7.47714	8.42749	8.29225	7.74176	7.44763	-0.845402	2.18483e-12
NM_139097	Scn3b	10.5877	10.4841	9.61701	9.97486	10.7192	10.5772	9.80879	9.79532	10.7919	10.6025	10.2228	9.97538	-0.848791	2.32264e-10
NM_001277694	Map3k5	5.28929	5.14324	4.40344	4.24737	5.17856	5.11343	4.34562	4.30702	5.02811	5.29318	4.68803	4.50101	-0.853133	0.000471609
NM_031338	Camkk2	7.45704	6.99089	6.45506	6.5036	7.1612	7.31967	6.29139	6.48692	7.1273	7.08381	6.67264	6.34836	-0.855805	1.14527e-07
NM_001191626	Mex3b	5.74105	5.7573	4.9655	5.21774	5.91372	5.72745	4.91702	5.05786	5.95988	5.84753	5.59172	4.60433	-0.85631	0.00220853
NM_001270981	Fndc5	7.15802	7.12105	6.65243	6.74327	7.55634	7.58588	6.74579	6.69235	7.53245	7.57289	7.17785	7.15822	-0.857506	2.89103e-13
NM_023966	Kcns2	4.80536	4.75024	4.07186	4.24737	4.4941	5.12635	4.04132	3.98022	4.93617	4.8076	4.27978	4.03028	-0.859787	0.00385688
NM_001025132	Cnih2	8.29347	8.27248	7.70775	7.75945	8.3512	8.21593	7.64929	7.16956	8.30234	8.28121	7.81955	7.42134	-0.86046	9.8504e-08
NM_001271394	RGD1565002	4.83291	4.53113	3.81107	4.15817	4.94934	5.53748	4.41988	4.43929	5.37483	5.29992	4.40043	4.40411	-0.862346	0.00124013
NM_012920	Camk2a	11.369	11.3837	10.544	10.658	11.7899	11.727	10.8965	10.8922	11.7888	11.7617	11.2296	11.0403	-0.864871	2.46316e-20
NM_053874	Cap2	7.7317	7.90633	6.90765	7.09532	8.49186	8.38263	7.48604	7.65696	8.62373	8.43309	8.04103	7.54174	-0.867993	5.02827e-08
NM_001160314	Nfasc	3.51413	3.72456	3.05315	3.09016	4.08417	3.64583	3.12638	3.06885	4.09736	3.79279	3.50803	3.97352	-0.870489	0.0490929
NM_001107163	Zswim4	4.64878	4.85897	4.22721	4.42613	4.54196	4.58702	3.77322	3.70452	4.0455	4.65816	4.11324	4.33068	-0.873082	0.00724791
NM_001007730	Cabp7	8.55436	8.38586	7.86014	7.87453	9.10001	9.14694	8.28448	8.21566	9.21066	9.22588	8.76109	8.57888	-0.875048	3.1485e-17
NM_001013189	Pqlc1	5.566	5.42373	5.08113	4.85867	5.45341	5.59436	4.70766	4.6359	5.19609	5.66108	4.97706	4.75787	-0.876109	0.000149046
NM_012527	Chrm3	7.32904	7.18928	6.39375	6.33882	7.18651	7.24762	6.29534	6.39216	7.00139	6.80208	6.71106	6.4067	-0.879777	2.80172e-10
NM_001025715	Limd2	7.12681	7.0263	6.37575	6.34287	7.14062	7.0415	6.31493	6.11728	6.99457	7.09936	6.39257	6.14492	-0.882866	1.75e-10
NM_001108881	Rnf144b	4.56361	4.0338	4.04173	3.89657	5.02986	4.93409	4.00318	4.26009	4.84809	4.95159	4.48472	4.93679	-0.883824	0.00237465
NM_001170403	Orai2	7.32581	7.20996	6.27249	6.36297	7.37666	7.94053	6.58078	6.99666	7.44174	7.48834	6.63317	6.77935	-0.884683	2.98309e-06
NM_001034083	Snn	9.10216	8.99314	8.37253	8.48614	9.02692	9.0503	8.15131	8.15709	9.18642	9.0233	8.53843	8.29214	-0.886577	4.28854e-16
NM_001014088	Eepd1	5.21444	5.06368	4.51732	4.65203	5.15823	5.44773	4.37578	4.48081	5.43654	5.61856	4.3712	4.15464	-0.905046	0.000104044
NM_001106165	Car7	3.97626	4.10618	2.71415	2.83782	4.58828	3.84647	3.6552	3.17386	4.89769	4.61555	3.98405	3.52437	-0.907693	0.0222892
NM_001107076	Rab40b	6.11108	6.16141	5.08852	5.46093	6.61894	6.48223	5.75631	5.55568	6.7786	6.55672	5.89871	5.53567	-0.908013	2.61222e-07
NM_198782	Dgki	6.51712	6.36687	4.98938	5.71975	6.20879	6.56519	5.42958	5.56214	6.67148	6.38976	5.43104	5.06004	-0.911911	0.000229432
NM_134370	Psd	9.37558	9.36446	8.76088	8.76747	9.53243	9.28219	8.50437	8.50279	9.42962	9.30678	8.89804	8.54924	-0.911946	5.61277e-15
NM_053311	Atp2b1	10.0332	9.98933	9.09802	9.45399	10.2468	10.2244	9.25858	9.36555	10.3931	10.0361	9.5053	9.30813	-0.923633	5.47964e-10
NM_031814	Git1	8.46399	8.55541	7.96322	8.01453	9.39966	9.16661	8.35242	8.38105	9.51592	9.36823	8.82244	8.53787	-0.924062	5.18561e-16
NM_001034854	Ppapdc2	5.42223	5.62806	4.93303	5.20888	6.38531	6.26002	5.40784	5.41995	6.67433	6.3578	5.71898	5.42713	-0.927718	6.06679e-07
NM_019282	Grem1	3.58066	2.99137	2.71415	3.30487	4.39334	4.04995	3.2291	3.5043	4.25789	4.11685	3.86329	2.94937	-0.929764	0.0406598
NM_134410	March2	5.58774	5.17723	4.81327	4.17646	5.50261	5.00573	4.40533	4.35247	4.98287	5.61315	4.56436	5.18196	-0.933609	0.0179945
NM_001006998	Aldh3b1	5.28264	5.3134	4.04173	4.45638	5.61129	5.82574	4.70766	4.89334	6.06781	5.71253	5.25821	4.85535	-0.939369	3.67834e-05
NM_001134472	RGD1309079	5.05977	5.07274	4.34294	4.94654	6.24779	6.49722	5.59898	5.28581	6.26965	6.39921	5.3207	5.01387	-0.939732	3.24954e-06
NM_001134639	Smim20	3.94292	3.79194	3.84637	3.75772	4.46129	4.22825	3.60515	3.33348	4.30276	3.98915	4.23181	3.69792	-0.941377	0.00860607
NM_031825	Fbn1	5.10568	5.67045	4.2798	4.5435	5.56571	5.68444	4.97729	4.38199	5.42981	5.76708	4.02215	3.49778	-0.941429	0.00078512
NM_001007646	Fkbp9	5.66643	5.48609	4.53905	4.33138	5.83907	5.85706	4.93739	4.91369	6.61032	6.53402	5.57258	5.12229	-0.944581	2.24156e-06
NM_012918	Cacna1a	8.65107	8.50526	7.6957	7.81595	8.505	8.62028	7.65699	7.58262	8.3423	8.20423	7.84901	7.31113	-0.946459	1.8066e-10
NM_053981	Kcnj12	3.95969	4.1751	3.35222	3.96129	3.82521	4.10318	3.35558	2.78928	3.93583	3.26816	2.748	3.29652	-0.947756	0.0466376
NM_001009623	Tnfsf13	2.96905	2.54734	2.5947	2.92693	4.10556	4.32104	2.81026	3.70452	4.78624	4.65816	4.21545	4.18829	-0.954666	0.0157292
NM_001108156	Itga11	4.49627	4.40768	2.67542	3.01086	3.66155	4.34334	3.35558	2.91578	4.08028	4.10149	2.87837	1.81621	-0.956093	0.0341901
NM_017232	Ptgs2	5.7362	5.49285	3.89774	4.12088	6.45363	6.50219	5.44389	5.61283	6.08075	6.08468	5.68375	5.4688	-0.96109	2.26633e-08
NM_001012013	Acbd4	5.22834	5.34366	4.70207	4.74073	6.13789	6.05241	5.10883	5.19724	5.69401	6.14958	5.50691	5.45504	-0.962647	9.43092e-07
NM_031114	S100a10	4.57454	4.78373	4.17264	4.24737	4.10556	4.07681	3.35558	3.03208	4.48253	4.22	3.61164	3.23345	-0.96653	0.00721886
NM_138502	Mgll	7.72436	7.90379	6.5248	6.96199	7.71262	7.68958	6.7371	6.73588	7.55581	7.63421	6.97666	6.81479	-0.971358	6.59705e-13
NM_024367	Epha5	4.73893	4.69263	3.42407	4.28156	4.573	4.79543	3.94401	3.55702	4.46947	4.57165	3.77677	3.35694	-0.973359	0.00421538
NM_013192	Kcnj6	8.57082	8.65226	7.49626	7.81595	9.13943	9.26842	8.2069	8.25109	9.16936	9.04905	8.23705	8.191	-0.977837	5.47497e-19
NM_001034151	Tmem54	3.64426	3.9379	3.19681	3.60407	4.88894	4.54916	3.77322	3.83833	4.86814	4.56046	4.44319	4.25331	-0.980118	0.00154695
NM_001107000	Fstl4	4.8777	4.65694	3.73778	3.52064	4.10556	4.10318	2.71908	3.55702	4.42957	4.61555	3.53464	3.7439	-0.98186	0.00858357
NM_173310	Chst15	4.24597	4.54421	3.42407	4.02322	4.79989	4.65989	3.70357	3.88032	4.93617	4.943	3.92493	3.89419	-0.990777	0.000923865
NM_001108538	Cdc40	6.75657	6.86878	6.14718	6.40235	7.46413	7.4201	6.50434	6.3994	7.24119	7.30273	6.82593	6.76269	-0.998241	4.5127e-15
NM_017041	Ppp3ca	10.4821	10.4507	9.22874	9.72214	10.6415	10.6957	9.69862	9.64095	10.8304	10.6304	9.9232	9.65539	-0.999604	8.78169e-09
NM_053519	Sorl1	8.98167	9.01328	8.0947	8.50616	9.37675	9.50374	8.34387	8.53271	9.34946	9.38378	8.85514	8.65605	-1.0018	2.6887e-15
NM_199502	Chrdl1	4.57454	4.40768	3.02262	3.65713	3.66155	4.22825	3.05361	3.03208	3.93583	4.02215	3.45329	2.78316	-1.00545	0.0196329
NM_001109452	Mplkip	3.42036	3.89768	2.82447	4.02322	4.10556	4.04995	3.19567	3.10471	3.93583	3.9208	3.7083	3.60132	-1.01024	0.0273912
NM_001191714	Vav3	4.92115	5.22677	3.6406	4.45638	5.4864	5.658	4.70766	4.45326	6.08075	6.00025	4.81285	4.48756	-1.01624	3.22739e-05
NM_053774	Usp2	5.22141	5.1172	4.40344	3.91847	5.76033	5.60362	4.82162	4.56044	5.89786	6.04107	5.01535	4.86578	-1.01838	1.57107e-06
NM_001106661	RGD1304595	3.3458	2.99137	2.82447	2.79112	3.57219	3.81491	3.0158	2.49718	3.35999	3.3742	3.58642	3.09839	-1.0225	0.0341589
NM_001191840	Tgfb1i1	4.93816	4.58278	3.94735	3.75772	4.22765	4.04995	3.32498	3.06885	4.14742	3.75403	3.3964	2.4913	-1.02307	0.00942729
NM_001109458	Fam163b	6.70033	6.892	5.84524	5.87897	7.26465	7.54799	6.44866	6.3367	7.44842	7.54336	6.09473	5.86703	-1.02483	1.0504e-13
NM_001107811	Gpr155	7.32095	7.2079	6.26924	6.5982	7.53679	7.51154	6.56451	6.43504	7.26595	7.38589	6.76262	6.48662	-1.03138	3.32632e-14
NM_001143847	Pde2a	5.07523	5.29029	4.05687	4.12088	5.25712	5.13915	4.25114	4.16139	5.42981	5.13624	4.81285	4.03028	-1.03415	0.000114163
NM_001009353	Pla2g7	3.51413	3.72456	1.70469	2.47382	5.05206	5.21365	3.964	4.29154	5.68838	5.2796	4.887	4.90678	-1.03583	0.000128343
NM_078619	Slc8a2	9.69347	9.60396	8.67392	8.64149	9.64125	9.61787	8.66567	8.50782	9.67584	9.68618	8.80547	8.44697	-1.04275	1.40032e-21
NM_001037650	Nphp4	5.91444	5.75167	4.79533	4.9677	5.78042	5.60362	4.69575	4.6722	5.53385	5.66108	4.68803	4.56644	-1.04286	1.84967e-07
NM_001271404	Hs6st3	6.08457	5.88107	5.03598	5.39218	5.90765	6.01122	4.98709	4.88305	5.67707	5.56358	4.91765	4.80201	-1.04654	7.22274e-08
NM_053479	Pola1	3.94292	3.89768	2.85944	3.40132	4.01803	3.93721	2.81026	3.20723	3.85779	3.54287	3.07245	3.1675	-1.0489	0.0107892
NM_001130013	Cdc42bpg	4.97161	4.98908	3.05315	3.68294	4.63315	4.94871	4.21822	3.20723	5.21187	5.22395	3.82068	3.65043	-1.04947	0.00135099
NM_001108551	Tmem144	4.41351	4.62033	3.05315	4.19451	4.7734	5.24951	3.92373	4.10938	5.16403	5.31332	4.24798	4.46027	-1.04975	0.0015644
NM_001106263	Htatip2	3.00179	2.95264	2.5947	2.28447	3.54112	3.41271	2.62175	2.49718	3.38802	3.26816	3.7083	3.76635	-1.05002	0.0291553
NM_001191662	Hunk	4.58538	4.51792	3.11234	3.96129	4.60339	4.67754	3.90317	3.33348	4.69941	4.74967	3.48092	3.87365	-1.05382	0.00180908
NM_001107357	Arhgap12	6.88718	6.8104	6.12219	6.52873	7.29523	6.98943	6.04147	6.17323	7.44341	6.93581	6.11691	5.79242	-1.05407	4.6903e-07
NM_053559	Trpc6	5.58774	5.94167	3.9795	4.98855	5.60379	5.88012	4.93739	4.45326	5.97844	5.83366	4.67613	4.97584	-1.05935	0.00199976
NM_022008	Fxyd7	6.27743	6.2278	4.84852	5.12663	5.6627	5.53748	4.64711	4.49439	5.54634	5.4224	4.63983	4.38972	-1.06283	2.16596e-07
NM_001169137	Epha5	6.96188	6.81581	5.24878	5.94446	6.7806	6.7476	5.55352	5.85839	6.58632	6.77813	5.84657	5.36963	-1.0642	3.82014e-06
NM_001025422	Irak2	3.21228	3.4741	3.02262	3.16534	3.7457	3.23334	2.40485	2.74452	3.17928	3.47298	3.03567	3.44308	-1.06672	0.0332028
NM_001271202	Kif19	4.73893	4.36407	2.99143	3.23679	3.99529	3.49468	2.89602	2.69833	2.85706	3.1537	2.13368	2.82654	-1.08868	0.0170411
NM_001134534	Btbd17	5.7166	5.49285	4.47284	4.37953	4.88894	4.88934	3.964	3.7277	4.73259	4.77893	4.02215	4.31554	-1.0917	2.00318e-05
NM_001100653	Sidt1	6.40836	6.39242	5.90922	6.11534	6.84242	6.71377	5.64924	5.73226	7.03502	6.59286	6.01666	5.78694	-1.10437	2.36294e-11
NM_001107985	Extl1	5.69674	5.64638	4.592	4.9677	5.80024	5.41653	4.70766	4.38199	5.69961	5.23103	5.14189	4.61673	-1.10559	1.03486e-05
NM_022685	Rem2	5.25575	4.84846	3.99531	4.28156	4.88894	5.11343	3.83966	4.037	4.59504	4.85416	4.19891	3.9344	-1.10876	5.21892e-05
NM_022678	Zfp238	9.605	9.41876	8.21266	8.46118	9.35403	9.42492	8.2934	8.25009	9.47851	9.38774	8.55396	8.31612	-1.12018	7.6896e-24
NM_001033656	Man1a1	5.88403	5.93174	4.94122	5.54779	6.35884	6.42066	5.2781	5.2936	6.58632	6.00438	5.70733	4.73529	-1.12361	0.0109084
NM_001270954	Rasd1	5.34777	5.54586	4.15866	4.39523	6.05785	5.7104	5.07245	4.4671	6.17226	6.08077	5.67779	4.93679	-1.12514	3.37539e-05
NM_175762	Ldlr	6.04585	6.29515	4.51732	5.01927	5.76033	6.11853	4.91702	4.76476	5.62501	5.61856	5.24216	4.7911	-1.12946	2.36953e-07
NM_001109529	Kin	3.70517	3.36033	3.11234	3.46222	3.90057	4.02258	2.81026	3.03208	3.68777	3.39954	3.56076	3.49778	-1.13859	0.00478075
NM_001170557	Plk5	1.95452	2.26068	2.3706	1.24278	3.44371	3.84647	2.71908	2.55015	4.76502	4.36853	2.91933	2.12501	-1.14374	0.0300917
NM_017122	Hpca	11.0022	10.9995	10.1422	10.1275	11.7949	11.6185	10.576	10.5368	11.7325	11.685	11.448	11.2044	-1.15362	6.64295e-32
NM_013154	Cebpd	3.95969	4.01513	2.50919	3.05106	3.90057	4.25201	3.0158	2.99434	3.99171	4.50318	2.99792	2.86866	-1.17528	0.00326109
NM_001007611	Fam101b	3.53665	3.57956	2.46446	2.58751	4.1679	3.36992	3.0158	2.49718	3.57034	3.7142	2.50054	2.43635	-1.17984	0.0107596
NM_001191800	Dclk3	3.78258	3.74737	2.92694	3.65713	4.28502	3.84647	3.29372	2.65061	4.25789	3.81179	2.55355	2.31975	-1.18545	0.00619795
NM_001108452	Cotl1	7.87777	7.75696	7.05447	7.00611	8.09597	8.0343	6.91967	6.84591	7.89434	7.978	7.09535	6.88058	-1.18963	3.21775e-25
NM_021659	Syt7	7.81351	7.74284	6.68448	6.56735	8.08255	7.97663	6.83535	6.8326	8.05705	8.07357	6.9815	7.03419	-1.20478	1.88604e-27
NM_017312	Bok	6.20194	6.02337	5.24217	5.43838	6.25259	6.09244	5.03514	4.95357	6.21592	6.2678	6.09026	5.55515	-1.20768	2.32264e-10
NM_080898	Trpc5	6.3961	6.4352	5.56708	5.64948	6.34091	6.57935	5.22937	5.30905	6.16822	6.05708	5.41681	5.02322	-1.21216	7.18356e-13
NM_001100516	Kctd1	5.94843	5.86552	5.0737	5.32819	6.03016	5.93986	4.69575	4.90355	6.16822	6.06897	5.30533	4.99498	-1.21245	1.07757e-10
NM_019162	Tac3	4.21837	4.07045	3.1692	3.68294	4.71893	4.17952	3.2291	3.44958	3.99171	3.83054	3.68473	2.82654	-1.22065	0.00112399
NM_001108991	Trhde	6.62351	6.70072	5.71762	5.71975	6.56977	6.84847	5.41512	5.58136	6.50865	6.46669	5.87808	5.60583	-1.22845	3.26827e-15
NM_031143	Dgkz	9.56688	9.54497	8.57547	8.7285	10.1597	9.93749	8.80867	8.82912	10.246	10.182	9.51076	9.10841	-1.23622	6.75948e-24
NM_001106578	Sema3c	9.15452	8.92349	6.8523	7.53159	7.31602	7.49171	6.07404	6.12603	7.04165	7.38906	6.12131	6.54622	-1.31806	9.86091e-06
NM_001024903	Sertad2	3.29386	3.2042	2.55258	2.9695	3.63237	3.71586	2.21767	2.74452	3.77528	3.34841	3.2754	2.54423	-1.32332	0.00616424
NM_019211	Rasgrp1	8.94162	8.86602	7.18773	7.96279	9.38169	9.58726	8.08895	8.24206	9.54733	9.35655	8.71894	8.26283	-1.3234	3.38721e-05
NM_147211	Wipf3	8.84455	8.84172	7.71731	7.97067	9.64719	9.64168	8.4672	8.16242	9.80524	9.65529	8.66652	8.43913	-1.3244	1.83655e-29
NM_001014006	F12	3.00179	2.26068	1.85089	2.14285	3.63237	3.81491	2.81026	2.19847	3.91671	3.65231	3.17749	2.37923	-1.34273	0.00846958
NM_001005886	Dagla	8.89771	8.66205	7.27774	7.38793	8.67023	8.69261	7.32916	7.32205	8.73773	8.6889	7.7784	7.40713	-1.36109	5.19705e-30
NM_031358	Kcnj11	4.97985	4.64484	3.66056	3.73322	5.00731	5.2257	3.7957	3.77298	5.16403	4.97706	4.32621	3.52437	-1.39714	4.59615e-07
NM_024125	Cebpb	2.90124	3.1017	1.54199	1.24278	2.47518	3.18478	1.65439	1.82133	3.30223	3.32216	2.55355	2.43635	-1.40107	0.0253831
NM_134331	Epha7	8.2651	8.10375	6.15424	6.83247	8.39855	8.5573	7.03285	7.11346	8.79316	8.63458	7.34503	6.80397	-1.41266	4.73913e-07
NM_001013148	Plekhf1	1.95452	1.42514	1.85089	1.71262	2.97095	3.08246	2.07788	1.63772	3.38802	3.24039	2.13368	2.19288	-1.41349	0.0169721
NM_012953	Fosl1	3.49125	3.9379	3.1692	2.64117	4.14742	3.84647	2.5705	2.87483	3.30223	3.69386	2.91933	3.38623	-1.41812	0.000798238
NM_133610	Kcnh5	2.20001	1.90257	1.14842	0.296023	2.4079	3.28031	1.83894	1.63772	2.77451	3.02937	1.42985	1.81621	-1.44175	0.0364464
NM_001108098	Cpm	6.14078	5.96618	4.10138	4.70338	6.38531	6.49224	4.88592	5.11172	6.10629	6.23651	5.10685	4.83425	-1.46284	3.26827e-15
NM_001013233	Gypc	1.95452	1.63541	0.430424	1.24278	2.53946	2.65344	1.55243	1.42727	3.00921	2.82014	1.04185	0.880109	-1.4636	0.044574
NM_053764	Rgs14	6.77563	6.78306	5.92994	5.98653	7.87245	7.74087	6.41274	6.27509	7.96001	7.87225	6.79049	6.46962	-1.47529	1.55469e-31
NM_001113776	Rell1	3.00179	2.99137	2.32128	1.09679	3.60259	3.32581	1.92306	2.44218	3.35999	2.96294	1.98725	2.59529	-1.47852	0.00835102
NM_031609	Nbl1	5.99796	5.96131	4.67287	4.67794	6.70904	6.39954	5.31748	4.87269	6.59236	6.74392	5.14189	5.30975	-1.48183	2.40316e-17
NM_131912	Kcnh7	4.28639	4.34923	3.11234	3.73322	5.24753	5.37384	3.47185	4.17831	5.03699	4.67901	3.30662	3.09839	-1.50464	1.01643e-07
NM_001005885	Dnajb13	4.02486	4.84846	3.37657	3.98223	4.67668	5.04707	3.70357	3.10471	5.46314	5.16608	4.56436	4.17156	-1.52219	1.69878e-05
NM_001100979	RGD1311084	3.39593	2.74163	2.50919	2.2154	3.57219	3.45428	2.14947	2.26337	3.73219	3.24039	2.65405	2.19288	-1.52231	0.00286042
NM_012650	Shbg	1.95452	1.30727	1.77964	2.06646	2.77128	1.92656	1.44272	1.18081	2.59373	3.12361	2.44552	2.25771	-1.54372	0.0479948
NM_021576	Nt5e	2.93554	3.55391	1.25732	2.88306	4.10556	4.36529	3.26177	2.19847	4.5585	4.47961	2.50054	2.54423	-1.55119	0.00590251
NM_030868	Nov	6.29405	6.31437	5.83649	6.39456	7.07165	6.46708	5.40784	5.11172	6.71363	5.72761	5.52029	4.66533	-1.55865	0.00787387
NM_133568	Rasd2	6.96811	6.78582	5.47986	5.54779	6.88015	6.76422	5.23761	5.33947	6.89062	6.55108	5.70147	5.68456	-1.5593	1.41566e-23
NM_001107881	Plxnd1	5.98574	5.99029	5.08113	5.02937	5.63354	4.91933	4.00318	3.65701	5.07198	5.13624	4.14812	4.04872	-1.56026	1.07757e-10
NM_031677	Fhl2	4.25957	4.34923	4.11592	3.91847	4.39334	4.27539	3.0158	2.78928	3.97332	3.81179	3.61164	3.13336	-1.56151	2.30216e-06
NM_001024982	Cpne9	2.63518	2.19582	1.54199	2.14285	3.60259	3.28031	2.07788	2.13052	2.97265	3.81179	2.50054	2.05378	-1.58819	0.00469804
NM_001108145	Fdxacb1	2.45774	2.59842	1.85089	2.06646	2.87457	2.85309	1.55243	1.63772	2.44153	1.97794	1.90806	2.43635	-1.62224	0.00966095
NM_001044250	Stat6	4.60682	4.40768	2.71415	2.47382	4.46129	4.52985	3.44365	2.32547	4.73259	4.46768	3.50803	2.90958	-1.63221	4.69849e-06
NM_001107239	Adcy1	8.9985	9.17503	7.10999	7.65573	9.43124	9.87239	8.0821	7.99458	9.8962	9.69132	8.37412	7.54012	-1.63307	1.45114e-05
NM_001106630	Jph1	5.17191	5.25888	3.55784	3.85176	5.53451	5.89529	4.23477	4.037	5.79692	5.88837	4.19891	3.97352	-1.63596	2.35027e-14
NM_001108400	Ankrd37	1.38829	1.17891	0.231205	1.60871	2.71672	2.78956	1.92306	0.883379	2.49407	1.97794	1.53901	1.63287	-1.64737	0.0328526
NM_001134593	Ciart	2.63518	2.19582	1.54199	2.47382	2.33733	2.85309	1.32396	1.42727	2.81637	2.28031	2.50054	2.31975	-1.65419	0.0233462
NM_001191973	Ccdc129	1.28566	1.42514	0.605442	0.934345	2.66002	2.14536	1.55243	0.883379	2.59373	1.90904	1.42985	0.506152	-1.65437	0.0458936
NM_001012089	Dusp2	3.1258	3.38962	2.04568	2.41342	2.10219	3.36992	1.65439	1.42727	2.68695	2.28031	1.31174	1.81621	-1.67436	0.0147718
NM_024364	Hr	6.60498	6.2678	4.25374	4.7651	5.68418	5.88773	4.43428	3.81688	5.52125	5.56917	4.61511	4.48756	-1.68464	7.19868e-14
NM_019354	Ucp2	5.7362	5.93174	4.29265	4.39523	5.61874	5.658	4.23477	3.75052	5.81768	5.8794	5.16762	4.57918	-1.68741	5.86011e-14
NM_001047102	Cadm2	7.68584	7.4444	5.41669	6.08177	7.46206	7.43575	5.807	5.72075	7.2977	7.15806	5.83592	5.7195	-1.7028	1.07527e-25
NM_138838	Pou3f1	4.99619	4.47756	3.11234	4.28156	5.38508	5.2015	3.41489	3.88032	5.74367	5.35276	4.14812	2.59529	-1.70906	0.0362814
NM_021586	Ltbp2	1.7384	2.54734	1.62563	1.37534	2.53946	2.24345	1.19455	1.18081	1.93376	1.3043	1.42985	1.30504	-1.73106	0.0304929
NM_001100778	E2f1	3.37108	3.33042	2.41829	2.47382	2.82385	2.50312	1.44272	1.3093	2.54476	2.57533	2.06232	1.97885	-1.74545	0.00575406
NM_001008880	Scn4b	4.07187	3.99621	2.75187	2.2154	6.08503	5.58503	4.18453	4.14426	6.3889	6.33828	4.80194	5.26314	-1.7556	5.61277e-15
NM_024395	Htr5b	3.99264	4.01513	2.95954	3.94004	4.88894	3.96623	2.89602	2.83269	4.69941	4.31627	3.48092	1.81621	-1.7838	0.0145644
NM_001109485	Syndig1l	2.86611	1.73007	2.85944	1.37534	3.7457	2.58024	1.44272	2.05921	2.93514	2.70292	1.64049	2.19288	-1.8336	0.0199062
NM_001034944	Grap2	1.38829	1.17891	2.21727	1.90036	2.01444	2.58024	1.19455	0.883379	3.00921	2.57533	1.82427	1.72745	-1.86584	0.0183438
NM_001108153	Sema7a	8.72217	8.54079	7.17216	7.24578	9.03947	9.17207	7.2253	7.25979	9.20771	9.21164	7.90744	7.46489	-1.87079	1.60596e-52
NM_001100535	Col15a1	2.67632	2.59842	2.16231	1.71262	2.1849	1.92656	1.19455	0.508272	1.59198	1.68009	0.509488	1.17682	-1.87521	0.0338686
NM_001109306	Satb2	3.62337	3.2042	2.3706	3.27123	3.30267	3.57223	1.92306	1.82133	4.09736	3.06147	2.70179	1.53165	-1.87676	0.00214263
NM_013064	Hcrtr1	2.45774	2.54734	2.16231	2.35038	2.33733	2.0401	1.19455	0.707982	2.59373	1.97794	0.277119	1.03608	-1.88463	0.0233769
NM_001107577	Lrrc10b	6.42052	6.44918	4.50633	5.136	7.0662	7.03808	5.26204	5.10288	7.0979	6.66776	5.69559	5.28663	-1.89654	1.76721e-22
NM_001191070	Tbr1	4.77726	4.5954	3.14105	3.33774	4.93746	5.18924	3.32498	3.17386	5.03699	5.25898	3.82068	3.69792	-1.92568	2.92139e-13
NM_080693	Cacng5	3.23999	3.2042	3.05315	2.14285	3.50938	4.34334	2.40485	2.05921	3.11363	3.29541	2.70179	2.54423	-1.97133	2.88229e-05
NM_013046	Trh	0.781542	0.275812	1.03061	0.934345	2.1849	1.80331	0.515591	1.03974	1.26918	0.633308	0.70957	0	-1.99558	0.0370202
NM_199509	Pcdhac1	1.81409	2.05663	1.85089	2.35038	2.1849	2.65344	0.894651	1.18081	2.14564	1.68009	1.18309	1.53165	-2.01121	0.00873274
NM_001109609	Lingo3	5.21444	5.23487	3.27661	3.98223	5.51065	5.76096	3.63039	3.75052	5.85833	5.56917	4.26397	3.87365	-2.02973	2.23141e-17
NM_173839	Tph2	3.26718	3.33042	1.70469	1.24278	3.01684	2.42165	1.32396	1.18081	2.85706	2.74306	0.277119	0.705214	-2.04603	0.00152432
NM_001008829	RT1-A2	1.28566	0.706665	1.25732	0.751264	2.33733	1.66854	0.717535	0.883379	2.20987	2.43535	1.04185	1.89982	-2.05106	0.0258202
NM_001107195	Olfml2b	4.8777	4.96981	3.6406	3.54899	4.90122	5.21365	2.81026	3.3927	4.72161	4.87237	3.3964	3.44308	-2.05446	3.99129e-14
NM_001134963	Crispld1	2.01992	2.8719	1.91878	2.74284	2.53946	3.28031	1.44272	1.18081	2.89662	2.53016	1.53901	1.53165	-2.14434	0.00152079
NM_012727	Camk4	7.25458	7.10568	5.16739	5.58933	6.78392	6.71804	4.62216	4.6722	6.62806	6.43947	5.26618	4.7911	-2.14878	5.2109e-35
NM_022259	Cd244	1.81409	1.81889	1.54199	1.71262	2.66002	1.80331	1.05238	0.707982	1.68531	1.59491	1.53901	1.81621	-2.19137	0.0061032
NM_001109149	Nmb	3.37108	3.26869	0.231205	1.71262	2.53946	3.36992	1.32396	1.3093	3.4425	3.02937	0.277119	0.27516	-2.20748	0.000762397
NM_001106845	Ankrd34c	2.86611	2.38226	1.35858	1.49674	2.92357	3.57223	1.05238	1.82133	3.00921	2.96294	1.18309	1.63287	-2.24196	0.000109416
NM_001246183	Lyzl4	2.14244	1.98165	1.03061	0.934345	4.08417	3.74964	2.07788	1.90506	4.38852	4.17669	2.83621	1.72745	-2.24823	1.19834e-06
NM_001106675	Echdc2	1.28566	2.8719	1.14842	1.60871	3.0613	2.65344	1.74962	0.276404	2.54476	3.24039	2.20167	2.31975	-2.28565	0.00590251
NM_022230	Stc2	1.81409	2.19582	1.03061	0.934345	2.26313	2.78956	0.894651	1.03974	1.38499	1.59491	0.885253	0.880109	-2.29387	0.00204469
NM_053606	Mmp23	1.05551	0.706665	0.605442	0.296023	2.47518	2.42165	1.19455	0.508272	1.93376	1.90904	1.18309	0.880109	-2.35317	0.00237465
NM_001106257	Mybpc2	0.443059	0	0.605442	0.296023	2.1849	0.698261	0.280707	0.508272	2.64109	2.10658	0	1.17682	-2.66803	0.0248213
NM_080780	P2rx5	0.781542	1.42514	0.430424	0	1.92101	2.42165	0.894651	0.276404	1.14325	1.90904	0.885253	0.506152	-2.66939	0.00378685
NM_017110	Cartpt	3.64426	4.01513	0.902324	2.47382	2.601	3.41271	0.717535	1.3093	3.30223	3.32216	1.04185	0.27516	-2.74315	7.19355e-05
NM_001191063	Ccdc27	2.20001	2.19582	1.25732	1.24278	2.4079	1.92656	0.717535	0.276404	2.97265	2.33386	0	0.27516	-3.0019	0.000670534
NM_001109502	LOC688459	0.925019	2.1279	0	1.09679	2.1849	2.72311	0.515591	0.707982	0.488439	1.97794	0.277119	1.03608	-3.03221	0.00299426
NM_001106759	Exoc3l4	0.781542	1.63541	0.430424	0.934345	2.601	1.66854	0.717535	0.276404	2.07841	1.90904	0	0.27516	-3.04036	0.000973625
NM_012561	Fst	0.238471	0	0.605442	0.751264	2.26313	1.51987	0.717535	0	0.85268	1.07192	0	0.506152	-3.07466	0.00271076
NM_012940	Cyp1b1	4.75823	4.37875	2.16231	1.90036	4.41063	4.04995	1.44272	1.73244	2.81637	3.24039	1.18309	1.42279	-3.13712	2.73302e-13
NM_031823	Wfs1	8.4403	8.25368	5.76911	5.74447	9.49138	8.892	6.25127	5.70332	9.84939	9.13547	6.82053	5.46193	-3.23935	4.70287e-08
NM_181087	Cyp26b1	5.40397	5.10842	2.3706	3.82882	4.9728	5.51801	2.00254	2.19847	5.36076	5.09806	2.20167	2.43635	-3.49592	1.58651e-16
NM_001102381	Nts	5.49303	5.14324	2.5947	3.54899	6.07963	5.6401	2.07788	2.26337	6.29948	5.9794	3.07245	1.42279	-4.03036	1.66055e-12
NM_001037351	Tnnc2	0.443059	1.98165	0.605442	0.296023	1.82111	1.66854	0.280707	0	2.44153	1.5044	1.7353	1.17682	-4.17004	0.00134546
NM_001106976	Ppl	3.7444	3.5012	1.62563	1.37534	5.47822	6.02508	2.07788	1.53633	5.54011	4.66862	1.53901	1.53165	-4.37795	1.75501e-31
NM_021589	Ntrk1	3.1258	2.38226	0.430424	0.296023	4.4446	3.6095	0.717535	0.508272	3.89733	4.3813	0.509488	0.705214	-4.85214	2.88276e-15
NM_001108227	Wnt10a	0.781542	1.038	0	0.934345	2.87457	3.36992	0	0.508272	2.64109	1.68009	0.277119	0.27516	-5.02978	6.47046e-09
NM_001107005	Wnt3a	0.443059	0.275812	0	0	1.18064	0.698261	0	0	2.20987	1.5044	0	0	-5.24082	0.0141675
NM_001108135	Robo3	2.59282	2.26068	0.231205	0.296023	5.43663	5.12635	1.05238	0	5.68274	5.39116	2.95916	2.19288	-6.09664	3.0363e-42
NM_017016	Hdc	1.28566	2.26068	0.231205	0.296023	2.66002	4.20409	0.280707	0	2.54476	2.74306	0	0.27516	-6.4066	2.59035e-11
NM_001108140	Cd3e	0.925019	1.42514	0.231205	0	3.01684	2.78956	0	0	3.46899	3.24039	0	0	-7.95834	1.70984e-11
NM_022275	Nmur2	0.238471	2.49438	0	0.934345	4.18809	3.32581	0	0	3.59461	1.07192	0.70957	0.27516	-8.96339	0.00617424

## Sheet: P45_VH_vs_DH
Supplementary Table S1. Full gene list of dorsally or ventrally enriched group at individual developmental ages in Figure 3.
	gene_symbol	P14-DH-1	P14-DH-2	P14-VH-1	P14-VH-2	P28-DH-1	P28-DH-2	P28-VH-1	P28-VH-2	P45-DH-1	P45-DH-2	P45-VH-1	P45-VH-2	P45_VH_vs_DH_log2FC	P45_VH_vs_DH_FDR
NM_053744	Dlk1	0	0	2.85944	2.06646	0	0	2.85378	3.77298	0	0.243311	2.20167	3.1675	5.57355	1.31182e-08		Ventrally-enriched
NM_203334	Slc6a5	0.238471	0.275812	3.27661	1.9858	0.325793	0	2.5705	2.13052	0	0	0.885253	1.30504	5.49154	0.00331232		Dorsally-enriched
NM_012958	Galr1	0.238471	0	2.55258	1.49674	0.325793	0	3.16144	2.60126	0.264792	0	1.04185	2.98809	5.03484	1.71064e-05
NM_012760	Plagl1	2.75526	0.881823	5.62919	4.44133	1.18064	1.66854	4.70766	4.84115	1.38499	1.40782	4.5383	5.30975	4.19915	8.60685e-06
NM_001025042	Fibin	1.95452	2.38226	4.61265	4.29836	2.26313	2.85309	4.39063	4.73074	1.26918	0.794789	3.10832	4.83425	4.01541	1.8225e-09
NM_012624	Pklr	0.622204	1.42514	2.10517	1.49674	0.325793	0.390969	0.894651	1.18081	0.264792	0	1.04185	1.63287	3.71224	0.00551545
NM_031765	Rxrg	2.71633	2.64775	5.1604	4.86995	2.4079	1.92656	5.21275	5.34697	1.38499	1.97794	4.96733	4.92685	3.68188	2.14442e-31
NM_012765	Htr2c	3.18402	4.14105	8.53142	7.87593	4.12664	3.68127	7.45281	7.57625	3.8376	2.92854	6.25132	7.37096	3.58904	1.32512e-07
NM_001108151	Odf3l1	0	0.706665	0.761506	1.60871	0	0.698261	0.894651	1.90506	0.264792	0.451448	1.98725	2.37923	3.52284	0.000166375
NM_001106583	Pgr15l	1.57394	0.881823	2.55258	2.28447	0.325793	1.80331	1.44272	1.18081	0.264792	0	1.04185	1.42279	3.50974	0.0124024
NM_130748	Slc38a4	0.238471	1.038	3.11234	2.47382	1.00964	0.390969	2.62175	2.99434	0.264792	0.243311	1.64049	1.89982	3.48767	0.000759751
NM_001002802	Bace2	1.81409	1.30727	4.18647	3.68294	1.18064	1.16678	4.60952	4.53438	0.682024	1.19279	3.07245	3.81023	3.37966	1.17034e-10
NM_001025025	Daw1	0.238471	1.30727	1.03061	1.60871	0.591399	0.951455	1.44272	1.18081	0	0.451448	2.20167	0.705214	3.2968	0.00570016
NM_001106417	Capsl	1.05551	0.507263	2.10517	1.90036	0.591399	0.951455	2.21767	1.42727	0.264792	0.451448	2.20167	1.72745	3.2457	0.000522733
NM_013047	Trhr	1.81409	1.63541	4.78627	3.80551	1.59781	2.3353	4.23477	4.88305	1.14325	1.76051	3.33717	4.73529	3.24294	2.73173e-06
NM_001024367	Armcx1	0.238471	0	0.231205	0.934345	1.00964	0.951455	1.05238	0.276404	0	0.794789	3.03567	0.506152	3.24271	0.0106525
NM_001169104	Kcnf1	3.51413	4.07045	5.84959	4.99886	3.37491	3.13452	5.87722	5.8998	2.77451	1.76051	5.12448	5.44811	3.22539	2.58589e-18
NM_001033688	Dsc2	0.781542	1.038	1.77964	2.2154	1.00964	0.951455	1.92306	1.53633	0.264792	0.243311	1.64049	1.42279	3.13886	0.00522879
NM_080778	Nr2f2	3.58066	4.25687	6.42619	5.97089	2.92357	3.28031	6.08777	6.16476	2.38701	3.12361	5.31304	6.03363	3.09668	4.53662e-19
NM_001109052	RGD1562726	2.30869	2.74163	3.42407	3.49173	1.92101	2.0401	3.92373	3.60788	1.8556	1.59491	4.13079	4.57918	3.07905	1.30467e-14
NM_001137622	Adamts2	1.88601	2.38226	4.02642	3.33774	1.59781	1.66854	3.49952	3.42142	0	1.19279	2.70179	2.73844	3.01505	4.98505e-06
NM_031807	Tpbg	1.81409	1.42514	4.26683	2.92693	2.1849	2.42165	3.38554	3.42142	1.00527	1.07192	2.32874	3.83169	3.00006	2.18387e-05
NM_031686	Scn7a	0.443059	0.881823	0.231205	1.09679	0.325793	0.390969	2.14947	1.73244	0.264792	0.243311	1.31174	1.53165	2.97091	0.0136381
NM_012739	Adra2a	1.95452	2.1279	4.15866	3.65713	1.92101	1.3541	3.57946	4.3673	1.00527	1.5044	3.58642	3.65043	2.95049	4.02324e-09
NM_001108454	Cpne7	6.35234	6.68012	9.01563	8.45745	6.29044	6.09244	8.87946	8.89652	6.19227	5.97097	8.89419	9.12642	2.94801	5.36776e-43
NM_012681	Ttr	1.28566	2.54734	2.04568	3.36988	0.591399	0	3.86114	2.83269	0.264792	0.794789	2.70179	1.53165	2.88785	0.00911593
NM_017210	Dio3	1.05551	0	3.68026	2.79112	0.325793	0	2.5705	2.44218	0.264792	0.243311	1.42985	1.30504	2.87965	0.019978
NM_133570	Grp	2.25537	2.05663	4.633	3.80551	2.1849	0.698261	3.29372	3.42142	1.59198	0.94	3.58642	3.41494	2.81376	9.328e-08
NM_001130077	Tcerg1l	2.40974	1.63541	4.20018	3.5768	1.33349	1.80331	4.00318	4.56044	0.682024	1.5044	3.07245	3.47069	2.78986	3.5345e-07
NM_001271228	Pcdh11x	2.86611	2.82977	5.51319	4.72839	1.71378	2.91394	3.90317	4.39653	1.26918	0.633308	2.95916	2.94937	2.7745	1.44883e-06
NM_017053	Tacr3	1.4841	0.881823	5.36286	3.96129	1.33349	1.80331	4.41988	4.4671	2.00789	1.59491	4.24798	4.10265	2.75583	2.18707e-08
NM_184045	Srpk3	0.925019	0.706665	0.902324	0.934345	0.325793	0.390969	1.44272	1.82133	0	0.794789	2.32874	1.03608	2.64958	0.00928687
NM_001170340	Catsperg1	1.88601	1.98165	3.08305	2.53179	1.00964	1.51987	2.2828	2.74452	0.264792	1.19279	2.50054	2.54423	2.59356	0.000193591
NM_001106582	Gpr165	1.7384	1.90257	3.32745	3.40132	2.01444	2.0401	3.60515	4.29154	1.00527	1.83668	3.56076	3.52437	2.53509	1.81213e-07
NM_001170396	Lrrc43	1.95452	1.90257	2.82447	2.35038	1.59781	1.3541	1.74962	1.42727	0.682024	0.633308	2.26661	1.97885	2.49613	0.0017506
NM_012550	Ednra	3.81979	3.60476	5.02061	4.90328	2.1849	2.58024	4.84338	3.92111	2.93514	1.76051	4.55138	4.84484	2.48428	7.44618e-11
NM_214458	Phactr2	2.71633	2.43941	3.99531	3.89657	2.10219	1.80331	3.86114	3.85948	1.68531	1.97794	3.68473	4.0849	2.41398	2.14025e-09
NM_023968	Npy2r	3.3458	3.81372	5.02832	5.07881	3.60259	3.53398	5.0065	5.20552	3.07966	2.96294	5.13321	5.39867	2.39911	1.51058e-21
NM_001105850	Ush1g	1.28566	1.90257	1.4532	1.37534	0.325793	0.951455	2.21767	1.42727	0.488439	1.40782	2.32874	3.0258	2.38455	0.00101939
NM_001106984	Prss22	0.238471	0.706665	0.902324	1.37534	1.33349	2.0401	1.55243	1.53633	0.682024	0.94	1.90806	2.69228	2.38227	0.00241118
NM_001109651	LOC691931	2.3601	2.1279	2.46446	2.79112	2.47518	2.58024	2.21767	1.63772	1.26918	0.94	2.83621	2.82654	2.37826	6.45508e-05
NM_001008852	RT1-M6-1	0	0.507263	1.4532	1.37534	1.59781	1.51987	0.894651	2.385	0.682024	0.794789	2.20167	2.19288	2.37105	0.00567092
NM_001107321	Htra4	3.00179	2.8719	4.2798	4.04329	1.18064	2.0401	3.63039	3.96078	1.68531	1.19279	3.66078	2.90958	2.36986	1.85033e-06
NM_001135855	Scara5	2.59282	2.32275	3.66056	3.30487	1.18064	2.50312	2.76539	2.55015	1.59198	1.40782	3.03567	3.67437	2.35872	1.12714e-05
NM_001108205	Rsph9	3.1258	3.06586	3.96352	4.04329	2.601	2.3353	3.70357	3.94108	1.38499	1.83668	3.56076	3.57612	2.35024	3.23029e-08
NM_001107671	Plcxd3	3.72492	3.67783	5.01287	5.23529	3.60259	3.08246	5.30186	5.63139	2.44153	3.12361	4.56436	5.34746	2.34504	3.94324e-14
NM_001044295	Tpd52l1	2.59282	3.2368	5.09587	4.65203	2.77128	2.65344	5.2458	5.30905	2.81637	3.18318	5.19289	5.2068	2.32931	3.46454e-18
NM_001005871	Atp2b4	4.51907	4.91041	6.77427	6.3749	3.66155	3.53398	7.05399	6.8406	4.57079	4.24817	6.73707	6.63735	2.32707	3.7715e-37
NM_001031642	Serpinb1a	1.38829	2.19582	1.54199	1.37534	1.82111	1.16678	1.83894	0.883379	0.264792	0.633308	1.04185	1.97885	2.30863	0.037395
NM_022209	Ppp2r2b	2.71633	2.32275	3.55784	3.75772	2.53946	1.92656	3.29372	3.1397	1.38499	1.68009	3.30662	3.44308	2.27496	1.90161e-06
NM_022938	Htr7	2.59282	2.91283	3.71886	3.05106	2.47518	2.85309	3.16144	3.5309	1.26918	2.33386	3.92493	3.7439	2.2547	8.64462e-07
NM_001256466	Cpne2	5.0829	5.18561	6.84577	6.23795	3.66155	3.9076	6.3227	6.48692	4.14742	4.22	6.13006	6.53646	2.22472	1.75893e-25
NM_001004242	Arhgap8	2.25537	2.1279	2.41829	3.12824	0.325793	0.698261	2.5705	1.42727	0.682024	0.633308	2.06232	1.72745	2.19912	0.0179764
NM_001108885	Klhl14	0.443059	0.881823	3.2239	3.49173	1.47169	2.0401	3.52666	3.17386	2.14564	1.40782	4.05928	3.09839	2.19537	2.94038e-05
NM_001130555	Mei1	3.89143	4.28832	3.931	4.36366	4.30365	3.41271	5.17036	4.787	2.38701	3.39954	5.30533	4.68903	2.18599	1.05116e-07
NM_001134629	RGD1561149	3.06513	3.44649	4.34294	4.37953	1.71378	1.92656	4.02238	3.98022	1.77297	1.68009	3.61164	3.44308	2.1801	1.81213e-07
NM_001276720	Otof	4.44956	4.37875	6.47211	5.71975	4.1679	3.99468	5.46509	5.44114	3.4425	3.58765	5.56615	5.61822	2.17233	4.55909e-19
NM_017017	Hgf	2.45774	2.32275	3.1692	2.83782	2.47518	2.85309	2.89602	3.27174	1.4922	1.76051	3.63642	3.13336	2.17224	1.10316e-05
NM_001025772	Stpg1	1.81409	1.98165	2.99143	1.80954	1.18064	1.3541	2.51737	2.32547	0.85268	1.68009	2.91933	3.0258	2.14752	0.000710023
NM_001191944	Adamts18	3.49125	3.81372	3.99531	3.89657	0	0	1.65439	1.98419	0.682024	0.794789	2.13368	1.89982	2.14295	0.0059921
NM_001192002	Mreg	1.81409	1.17891	1.62563	0.751264	1.92101	0.390969	2.46221	2.05921	0.85268	0.451448	1.90806	1.81621	2.13862	0.0266808
NM_001077590	Bves	1.4841	1.90257	3.19681	3.01086	2.4079	1.51987	3.63039	3.17386	1.4922	0.94	2.60467	2.98809	2.13251	0.000446005
NM_012612	Nppa	0.622204	1.90257	3.6406	3.60407	2.47518	1.92656	3.67959	3.65701	2.20987	2.28031	4.07749	4.15464	2.11804	8.87947e-08
NM_053405	Kcnk9	2.59282	3.44649	4.6924	4.26457	2.71672	2.72311	4.23477	4.43929	2.33035	2.04369	4.14812	3.91443	2.10421	4.42853e-08
NM_001106716	Osr1	1.38829	2.1279	2.32128	2.58751	1.59781	1.16678	2.62175	2.26337	1.26918	0.451448	1.64049	2.69228	2.09013	0.0104385
NM_053544	Sfrp4	0.781542	0.507263	1.14842	1.24278	1.18064	0.390969	1.19455	2.32547	0.85268	0.451448	1.64049	1.97885	2.07976	0.0344078
NM_001009654	Spc25	2.40974	1.17891	1.91878	2.58751	1.71378	1.80331	2.5705	2.74452	0.85268	1.59491	2.83621	2.82654	2.07442	0.00166246
NM_053314	Kcnj16	2.45774	2.91283	4.43856	4.06308	1.92101	2.72311	4.07848	4.89334	2.73139	2.22469	4.35636	4.3605	2.06856	6.81623e-08
NM_001191691	Trpc7	1.88601	1.5341	3.30225	3.73322	2.4079	2.24345	3.41489	3.06885	1.59198	1.07192	2.95916	2.86866	2.06539	0.00024403
NM_012719	Sstr1	4.38897	4.5954	6.17173	5.94979	4.30365	4.07681	6.03676	6.30622	3.85779	3.9208	5.52693	6.05202	1.99583	4.10813e-20
NM_001034144	Nkx3-1	0	1.038	1.62563	2.47382	2.10219	1.3541	2.00254	2.05921	0.682024	1.40782	1.82427	2.94937	1.99348	0.0163767
NM_001191910	Gli1	1.17517	1.30727	2.55258	1.9858	0.815625	1.16678	0.717535	1.98419	0.682024	1.3043	2.06232	2.6446	1.97748	0.013398
NM_001037369	Popdc3	1.17517	0.881823	2.55258	2.88306	1.00964	1.16678	3.2291	2.91578	1.14325	1.19279	1.53901	3.1675	1.96461	0.00950786
NM_001107980	Rspo1	2.79316	2.78637	3.59981	2.74284	2.87457	2.14536	2.07788	2.87483	1.14325	1.97794	3.63642	2.59529	1.96054	0.00209459
NM_001106381	Susd2	2.3601	3.17083	5.01287	4.47127	3.57219	3.32581	4.98709	5.30905	3.27246	3.34841	5.07094	5.24727	1.95909	2.9074e-12
NM_012954	Fosl2	1.05551	1.5341	2.41829	1.9858	1.33349	1.80331	1.65439	1.82133	1.00527	1.07192	2.70179	1.89982	1.93587	0.0107511
NM_031327	Cyr61	0.443059	0.706665	0.605442	0.751264	0	1.16678	0.280707	0.883379	0.488439	1.3043	1.31174	2.78316	1.92383	0.0439879
NM_001106427	Spry1	2.59282	1.63541	2.78862	1.71262	1.18064	2.3353	2.07788	2.26337	0.264792	1.5044	2.26661	2.37923	1.91393	0.0283818
NM_001135799	Bmper	1.81409	2.95264	3.6406	3.54899	1.00964	2.42165	3.16144	2.99434	1.14325	1.40782	2.32874	2.98809	1.91107	0.0053702
NM_001007759	March3	2.45774	2.69545	3.71886	3.75772	3.01684	3.02845	3.2291	3.60788	2.07841	2.16685	3.56076	3.95409	1.90414	3.07673e-06
NM_017105	Bmp3	1.17517	1.81889	3.44724	3.73322	2.47518	3.45428	4.28332	4.49439	2.68695	1.59491	4.00323	3.76635	1.89974	1.79075e-05
NM_001014224	Tekt5	1.88601	2.69545	2.92694	2.83782	2.01444	2.14536	3.29372	2.60126	1.4922	1.59491	3.17749	2.78316	1.84441	0.00163157
NM_001014184	Lpin3	2.67632	2.05663	3.30225	2.28447	1.71378	2.14536	2.85378	3.1397	1.59198	1.76051	2.748	3.44308	1.80931	0.00264948
NM_001109299	Tmie	1.81409	1.63541	3.81107	2.9695	2.4079	1.16678	3.60515	3.55702	2.33035	2.28031	3.77677	3.91443	1.75795	0.000123079
NM_012583	Hprt1	1.57394	1.63541	3.30225	2.28447	2.82385	2.91394	1.83894	2.74452	2.33035	2.43535	4.44319	3.13336	1.74951	0.00308914
NM_001025659	Lrrc6	1.17517	1.63541	1.70469	1.80954	1.59781	0.390969	2.71908	2.19847	0.85268	1.40782	2.32874	2.43635	1.74089	0.0204072
NM_134378	Sulf1	1.38829	1.73007	3.8637	3.43209	0.591399	0.951455	3.16144	2.74452	1.14325	1.07192	2.50054	2.05378	1.73589	0.0163767
NM_001191902	Sp9	1.57394	1.42514	2.71415	1.80954	1.33349	2.24345	2.07788	2.55015	1.14325	0.94	1.7353	2.54423	1.73387	0.0407638
NM_001143803	Fam196a	3.1258	2.95264	3.57898	3.46222	2.01444	2.0401	3.44365	4.05544	1.93376	1.90904	3.17749	3.52437	1.72574	0.000243207
NM_001107515	Hebp2	2.01992	1.17891	2.5947	1.80954	1.00964	2.42165	2.93706	3.1397	1.38499	1.90904	2.748	3.29652	1.71413	0.00905657
NM_001191628	Tenm4	5.30249	5.7573	7.39561	6.90006	5.47822	5.44773	7.15529	7.15467	5.31768	5.31997	6.96448	7.03881	1.70793	1.31796e-24
NM_176856	Sept9	1.05551	0.881823	1.62563	1.71262	1.82111	0.951455	2.71908	2.74452	1.77297	0.633308	2.50054	2.54423	1.68804	0.0196144
NM_017254	Htr2a	2.3601	2.74163	3.66056	3.5768	2.82385	2.65344	4.26732	4.037	2.14564	2.22469	3.30662	3.91443	1.68587	6.69639e-05
NM_001107224	Stk32b	1.57394	2.59842	3.2239	3.63085	2.10219	2.50312	3.41489	2.99434	1.14325	2.10658	3.42513	2.59529	1.68133	0.00737074
NM_001114392	Gpr39	4.43765	4.0338	5.72238	5.26123	3.90057	3.99468	5.56665	5.57498	3.77528	3.63108	5.13321	5.41297	1.65239	4.93162e-12
NM_001007727	Lypd1	5.41008	5.37329	6.94476	6.65799	4.74642	5.1004	6.63791	6.9726	4.99204	5.01853	6.57348	6.62512	1.62378	1.23936e-22
NM_001192011	Stard5	2.08248	1.73007	2.67542	2.53179	2.26313	1.16678	2.85378	1.90506	1.77297	2.22469	2.32874	3.97352	1.6076	0.0313643
NM_024354	Chrna4	3.18402	3.2042	4.45008	3.68294	2.33733	2.65344	4.16739	4.01832	2.27137	2.3855	3.45329	3.97352	1.60677	0.000151997
NM_001012352	Dusp26	4.72919	5.25888	6.37272	5.7986	4.41063	4.12908	5.62433	5.67378	3.61847	4.02215	5.15051	5.55515	1.59581	1.49975e-09
NM_031038	Gnrhr	1.81409	1.98165	2.32128	1.90036	1.59781	1.66854	2.21767	2.60126	1.00527	1.3043	2.20167	2.31975	1.58655	0.0336604
NM_001109321	Mum1l1	3.03381	2.54734	3.89774	3.68294	2.66002	2.72311	3.98372	3.79509	1.59198	2.43535	3.21087	3.62608	1.58631	0.000573011
NM_138542	Rhov	3.32006	3.57956	4.39154	3.87434	3.22661	2.50312	4.15004	4.50784	2.77451	2.16685	3.7083	4.06692	1.58113	7.77556e-05
NM_001024882	Ccdc19	1.4841	1.90257	2.63563	2.53179	1.92101	1.3541	2.89602	2.55015	0.85268	1.3043	2.44552	1.81621	1.57731	0.0455639
NM_001009684	Hsd17b13	1.17517	2.05663	1.85089	2.47382	0.815625	1.16678	2.14947	1.90506	1.8556	1.5044	2.95916	2.90958	1.5723	0.0133843
NM_012990	Nog	2.45774	1.81889	3.11234	3.49173	2.82385	2.50312	3.38554	3.3927	2.07841	2.16685	3.50803	3.41494	1.56863	0.00071269
NM_001107808	Zbtb46	3.58066	3.85631	4.30539	4.34761	2.82385	2.50312	3.41489	3.88032	2.07841	2.10658	2.70179	3.89419	1.56169	0.00129686
NM_130816	Fgf11	3.21228	3.1017	4.14455	3.65713	2.47518	2.72311	3.94401	3.90086	2.38701	1.97794	3.63642	3.41494	1.55817	0.000250934
NM_024394	Htr3a	1.65851	2.59842	4.02642	3.5768	2.47518	2.58024	3.75037	3.83833	2.44153	1.83668	2.65405	4.01161	1.54608	0.00762189
NM_001108410	Cd83	3.60217	3.33042	4.10138	3.98223	3.40972	3.49468	4.70766	4.6481	3.14683	3.34841	4.71154	4.67723	1.54051	2.34149e-08
NM_013174	Tgfb3	3.09578	3.2368	4.35525	3.54899	3.63237	4.20409	4.37578	4.53438	2.68695	3.12361	4.26397	4.40411	1.53507	1.49301e-05
NR_106707	Mir6333	1.65851	2.19582	2.78862	2.2154	2.4079	2.72311	2.85378	2.32547	1.4922	1.83668	2.79278	2.98809	1.5341	0.0112489
NM_021989	Timp2	7.61486	7.66111	9.27075	8.74467	6.76388	6.67474	8.44603	8.51033	6.41978	6.38025	7.83168	8.00409	1.53147	8.71348e-25
NM_134401	Crtac1	6.27408	6.36687	7.76536	7.38793	6.23329	5.85706	7.56015	7.51594	6.1843	6.13457	7.5851	7.69297	1.49351	1.69009e-27
NM_017356	Hpcal1	4.10239	4.1751	5.41081	5.10769	3.82521	3.68127	5.12668	5.32434	3.95469	3.60952	5.27409	5.14817	1.49159	1.57135e-10
NM_053955	Crym	7.92441	7.99716	9.31158	9.00344	7.42425	7.40163	8.74942	8.58759	7.00818	7.18745	8.56368	8.60247	1.48827	1.4498e-37
NM_001134643	Kcnq5	7.37507	7.49414	8.05376	8.18002	7.33425	7.32528	8.21631	8.19293	6.90282	7.07007	8.38878	8.53868	1.48292	1.02318e-41
NM_024370	Gabrg3	1.95452	2.69545	2.95954	2.92693	1.71378	2.65344	2.89602	2.87483	1.77297	1.40782	2.65405	2.82654	1.4807	0.019491
NM_031569	Oprl1	4.76778	5.03615	6.11135	5.94446	4.22765	4.58702	5.72149	5.94501	4.46947	4.05441	5.53354	5.83021	1.4647	3.68314e-12
NM_001271320	Slx4ip	1.7384	2.78637	2.3706	2.2154	2.10219	2.0401	2.00254	2.55015	1.26918	1.5044	2.32874	2.59529	1.46097	0.047514
NM_022632	Slit2	6.20897	6.14002	7.5142	7.12151	5.94965	5.9103	7.11562	7.43727	5.68274	5.98359	7.17785	7.38372	1.45706	9.72538e-21
NM_001008310	Rxfp3	1.65851	1.42514	3.35222	2.64117	1.47169	0.698261	3.29372	3.06885	1.14325	1.68009	2.20167	2.78316	1.44791	0.0408875
NM_022005	Fxyd6	4.72919	4.97947	6.82823	6.57427	3.69015	3.6095	5.87194	6.16476	3.73219	3.58765	4.80194	5.22312	1.44042	1.08272e-09
NM_001080756	Car12	4.77726	5.04539	6.14718	5.83935	5.09547	4.88934	6.59046	6.50044	4.60702	5.26589	6.30641	6.4662	1.43763	8.94361e-14
NM_001191631	Ppapdc1a	2.50418	2.26068	3.66056	3.12824	3.26514	2.42165	3.88231	3.96078	2.64109	2.43535	3.79889	3.83169	1.43732	0.000623438
NM_182842	Camk1g	5.03625	4.95028	5.90504	5.63633	4.96112	5.1004	5.35582	5.51629	4.13093	3.9382	5.25821	5.53567	1.42331	1.67861e-11
NM_182673	Rnasel	4.25957	4.40768	4.91652	4.94654	4.60339	3.93721	4.73118	4.95357	3.57034	3.47298	4.81285	4.89664	1.41273	5.48701e-08
NM_001282324	Pnpla3	3.3458	3.67783	3.32745	3.09016	2.4079	3.13452	3.05361	2.83269	1.93376	2.16685	3.3964	3.06255	1.40744	0.00506404
NM_030999	Crhr1	2.71633	3.2042	3.32745	3.40132	2.01444	2.58024	3.05361	2.55015	1.00527	2.04369	2.79278	2.59529	1.37579	0.0340294
NM_001012205	Dpp10	4.72919	4.94041	6.10408	5.86212	5.17856	5.26126	5.807	6.15624	4.40233	4.28941	5.57258	5.77037	1.37238	1.25777e-11
NM_053715	Slc5a3	2.54918	2.26068	2.46446	2.88306	2.26313	2.58024	2.93706	3.3927	1.77297	1.59491	2.83621	2.6446	1.35371	0.0277466
NM_175763	Igsf1	4.53034	5.08174	6.30456	6.12949	5.041	4.12908	6.28346	5.94006	4.72161	4.73978	5.92409	6.15771	1.34732	1.18021e-07
NM_001047867	Mtap	2.8301	2.59842	2.27021	2.53179	2.77128	2.42165	3.38554	2.74452	2.00789	2.74306	3.30662	3.85282	1.34291	0.00911593
NM_001173972	Itga8	3.00179	2.82977	4.831	4.48601	2.33733	1.92656	4.20148	3.79509	2.89662	2.10658	3.7083	3.69792	1.3102	0.00166109
NM_019281	Gjd2	5.75552	6.03269	5.46858	5.80449	5.09547	5.24951	5.0065	5.39844	3.75389	4.17669	5.50691	4.91685	1.31017	2.0789e-07
NM_001276712	Sfrp1	2.14244	3.38962	3.75645	3.94004	2.47518	2.72311	3.5533	4.01832	1.8556	2.57533	3.42513	3.35694	1.30798	0.0148925
NM_001191758	Cachd1	5.48726	5.38788	6.0177	5.93911	4.88894	4.96318	5.83441	5.8998	4.6189	4.67901	5.95397	5.88253	1.30228	7.67369e-14
NM_001107404	Cables1	3.7444	3.76983	4.37954	4.45638	3.7457	4.67754	4.67164	5.01139	3.54567	3.21206	4.42907	4.75787	1.30052	4.37234e-05
NM_053996	Slc6a7	6.39917	6.42462	7.24174	6.79153	5.97892	5.77743	6.55465	6.66559	5.17211	5.58582	6.66964	6.68527	1.30014	4.6886e-15
NM_001107250	Zfp503	1.95452	1.81889	2.5947	2.41342	2.01444	1.16678	2.67124	2.65061	1.4922	1.97794	2.91933	2.6446	1.2944	0.0392482
NM_001034960	Spag6	2.67632	2.78637	2.75187	2.79112	2.47518	2.58024	2.71908	2.74452	1.4922	2.04369	2.32874	3.20085	1.28823	0.0381454
NM_001012737	Cdh7	2.40974	2.26068	2.71415	2.74284	2.01444	1.66854	2.97696	3.20723	1.93376	1.59491	2.83621	2.73844	1.28535	0.0306935
NM_001107533	Adamtsl3	1.57394	1.73007	3.51461	3.54899	1.18064	1.66854	3.38554	3.68096	1.68531	1.59491	2.65405	2.59529	1.27841	0.0403577
NM_001100889	Shroom3	2.30869	2.82977	3.53639	3.46222	2.77128	2.72311	3.90317	3.88032	2.14564	2.78211	3.48092	3.7439	1.26326	0.00401363
NM_022631	Wnt5a	3.32006	3.67783	3.81107	3.09016	2.92357	3.23334	3.12638	3.23984	2.07841	1.83668	2.91933	3.06255	1.26159	0.022031
NM_001012044	Lcp1	4.59614	4.83787	4.72121	4.90328	5.01863	4.38692	5.76203	5.755	4.31742	3.9382	5.37325	5.32495	1.26075	3.3638e-08
NM_022302	Necab1	5.52154	6.02337	6.53295	6.56041	5.3938	5.77743	6.75443	6.81106	5.55255	5.53529	6.60834	6.93114	1.25263	1.78986e-13
NM_001271267	Sox5	3.78258	4.05224	4.60236	4.31497	3.82521	3.41271	3.88231	3.79509	3.30223	3.18318	4.18218	4.59181	1.24794	9.30899e-05
NM_138893	Myo16	6.4564	6.66223	7.12084	7.2371	5.88308	5.88012	6.52804	6.73302	5.05459	5.31332	6.38162	6.44547	1.24367	3.51533e-16
NM_001025670	Agpat9	2.40974	2.74163	2.32128	2.79112	3.10444	3.23334	3.29372	2.78928	1.8556	2.66163	3.3964	3.38623	1.23866	0.017952
NM_001169141	Myom2	2.50418	1.30727	2.3706	2.47382	2.47518	1.66854	3.12638	3.36339	2.27137	2.70292	3.86329	3.26533	1.23696	0.0291572
NM_017362	Chrm5	3.18402	3.33042	4.633	4.26457	3.47692	3.13452	4.0967	4.10938	2.81637	1.68009	2.91933	3.76635	1.23048	0.0123881
NM_001017505	Itgbl1	6.41446	6.29515	7.04691	6.92731	5.88308	6.28902	6.81347	7.07783	5.82795	5.9625	7.00785	7.18971	1.21736	8.9914e-17
NM_001001799	Tmem35	6.57538	6.65621	7.89427	7.62776	6.59267	6.63463	7.76207	7.77433	6.44001	6.51675	7.6119	7.75884	1.21683	2.10452e-23
NM_001025011	RGD1305464	4.05637	3.89768	3.99531	3.87434	3.30267	3.02845	3.90317	3.81688	3.14683	3.02937	4.23181	4.17156	1.21135	0.000183609
NM_031069	Nell1	6.36183	6.50379	7.25658	7.08325	6.1117	6.36726	7.04228	7.13313	5.60126	6.14958	7.02438	7.16669	1.20549	5.60215e-15
NM_001012101	Coro2a	3.8013	4.05224	4.37954	4.5006	3.63237	3.32581	4.06002	4.14426	2.93514	3.21206	4.00323	4.34567	1.1974	0.000255679
NM_013122	Igfbp2	4.62795	4.54421	5.35676	4.81265	3.26514	3.41271	5.15304	5.07604	2.97265	3.51995	4.24798	4.51434	1.19192	9.57205e-05
NM_001037973	Dusp9	3.00179	2.95264	3.30225	3.16534	2.77128	2.0401	2.85378	2.83269	1.93376	2.33386	2.99792	3.29652	1.19127	0.0250868
NM_133536	Rab3c	5.69173	5.88622	6.53024	6.84681	5.94372	6.1314	6.69585	7.1353	5.50853	5.2864	6.51454	6.60968	1.18174	9.11607e-12
NM_001103353	LOC691995	6.40836	6.47674	7.42363	7.10251	5.58868	5.2257	6.92223	6.9157	5.34654	5.26589	6.31026	6.60034	1.17667	3.26464e-13
NM_017020	Il6r	3.62337	3.81372	5.05119	4.86995	4.37584	4.10318	5.25394	5.30905	3.93583	4.02215	4.91765	5.27102	1.17512	8.64462e-07
NM_001012109	Galnt14	4.62795	4.53113	5.64431	5.21774	4.39334	3.84647	5.52014	5.33192	3.81712	4.28941	5.15909	5.24727	1.17326	1.67383e-06
NM_052799	Nos1	3.97626	3.83517	5.02061	4.95716	4.24702	3.71586	5.09075	5.41995	3.4425	4.14708	4.887	5.03252	1.17206	1.55192e-05
NM_153310	St18	4.96332	5.06368	6.40859	6.44068	5.31336	5.66687	6.53807	6.71573	5.05459	4.89926	5.87808	6.31829	1.16251	2.68755e-10
NM_170668	Slc13a5	3.62337	3.36033	4.49525	4.42613	3.47692	3.36992	4.70766	4.4671	3.73219	3.81179	4.81285	4.93679	1.16064	9.44391e-06
NM_024375	Gdf10	4.68954	4.7389	5.51319	5.12663	3.0613	4.42922	5.18746	5.48261	3.35999	3.7142	4.14812	4.98544	1.14437	0.0399818
NM_058208	Socs2	4.10239	3.52779	3.68026	3.73322	3.01684	2.58024	2.51737	3.33348	1.93376	2.82014	3.3964	3.49778	1.14101	0.0282796
NM_021853	Kcnt1	3.18402	3.67783	4.67287	4.29836	3.92484	3.78264	4.40533	4.52117	3.00921	3.56543	4.35636	4.40411	1.13862	0.000468772
NM_053583	Zfp423	4.25957	4.10618	5.41669	4.77714	4.46129	3.53398	5.18746	4.87269	4.19581	4.03837	5.34346	5.06004	1.13541	0.000134863
NM_001107504	Chst8	4.29962	4.69263	5.375	4.97816	4.4446	4.17952	5.11778	5.06698	4.44299	4.19127	5.39519	5.43416	1.13369	7.26818e-07
NM_031050	Lum	3.1552	2.43941	3.89774	3.60407	1.47169	2.24345	3.90317	4.2759	1.93376	2.74306	3.21087	3.52437	1.12326	0.0331309
NM_001100524	Pcdh18	3.55882	3.41834	4.0867	4.06308	2.10219	2.85309	3.19567	3.75052	2.00789	2.53016	2.99792	3.47069	1.11677	0.0286219
NM_001013936	Slc25a34	2.3601	2.59842	3.99531	3.09016	2.71672	2.14536	2.97696	3.36339	2.38701	2.99654	3.66078	3.78846	1.11489	0.0296352
NM_001270039	Ankrd55	3.68515	3.99621	3.931	4.15817	3.0613	3.02845	4.00318	3.30294	3.00921	2.33386	3.33717	3.97352	1.10851	0.0166614
NM_147216	Slc16a2	4.50772	4.77265	5.7737	5.68184	4.32204	4.27539	5.37835	5.27798	4.22718	3.81179	4.99633	5.17359	1.1056	1.23717e-06
NM_022264	Kit	7.36566	7.34134	7.97821	8.03597	7.14062	7.20565	7.97533	7.99816	6.85591	6.92712	7.91884	8.04369	1.09651	5.25124e-24
NM_024360	Hes1	2.86611	2.59842	3.42407	3.09016	3.18703	3.02845	3.49952	3.3927	2.73139	2.82014	3.3964	4.04872	1.09537	0.0146485
NM_053685	Hcn3	3.97626	4.37875	5.0737	4.31497	3.40972	4.02258	4.25114	4.6959	3.21101	3.39954	4.26397	4.38972	1.09526	0.00286837
NM_001107209	Thap6	3.66485	3.57956	3.55784	2.92693	2.92357	2.91394	3.29372	3.17386	2.59373	2.61912	3.48092	3.65043	1.08917	0.0156663
NM_001198589	Tead1	3.26718	3.13668	3.32745	2.74284	2.1849	2.14536	3.60515	3.7277	2.27137	2.61912	3.21087	3.57612	1.08685	0.0276635
NM_001107454	Nkd2	3.83803	3.72456	3.91447	3.52064	3.0613	2.50312	2.97696	3.1397	2.38701	2.57533	3.2754	3.57612	1.086	0.0197704
NM_022526	Dap	3.23999	2.78637	3.75645	3.60407	3.10444	2.72311	3.41489	2.83269	2.54476	2.78211	3.66078	3.60132	1.08126	0.0183624
NM_001024786	Wdr78	4.21837	3.81372	4.14455	4.13965	3.37491	3.81491	3.88231	4.52117	3.41552	3.3742	4.34136	4.46027	1.07974	0.00145908
NM_001109613	LOC690918	4.65908	4.40768	4.17264	4.33138	4.7734	4.17952	4.46267	4.22793	3.59461	3.75403	5.08001	4.17156	1.07656	0.00163441
NM_012774	Gpc3	1.65851	2.8719	4.34294	3.52064	2.53946	1.92656	4.84338	4.70761	3.41552	3.26816	4.23181	4.44644	1.07549	0.0102877
NM_080411	Gpr83	4.73893	5.32103	5.59847	5.50501	5.33163	4.67754	5.91366	5.82654	4.66545	4.52636	5.65372	5.62438	1.07362	2.31755e-06
NM_053988	Calb2	4.59614	5.3806	6.78112	6.61841	4.42772	4.20409	5.32523	5.60659	3.3314	3.18318	3.96461	4.48756	1.07201	0.000951972
NM_017275	Pnck	5.78404	5.97587	7.18773	6.80335	6.12747	5.89529	7.01619	7.14179	5.77586	6.02895	6.95712	6.96551	1.06374	3.65196e-12
NM_001271192	Fzd10	3.76362	3.9576	3.35222	3.43209	4.9959	3.93721	4.8754	4.26009	3.66504	3.24039	4.44319	4.47398	1.06218	0.00631213
NM_001107890	Tspan9	5.38548	5.71742	6.98095	6.40235	5.81978	5.29597	6.43798	6.5337	5.01019	5.41621	6.0992	6.39953	1.04733	9.67062e-05
NM_031091	Rab3b	4.08721	4.07045	5.26191	4.70338	3.71819	4.15452	4.73118	5.20552	3.46899	3.84905	4.63983	4.68903	1.04689	0.000670677
NM_001077201	Caln1	5.42223	5.3806	6.34214	6.23359	5.07393	5.40597	6.22251	6.23924	5.16403	4.88139	5.97841	6.11898	1.04627	1.97907e-09
NM_001107328	Efnb2	3.06513	3.81372	5.13207	4.61228	3.18703	2.97233	4.88592	5.04868	2.93514	3.06147	3.73149	4.13752	1.04086	0.00733458
NM_001009695	Wnt7b	4.851	5.06368	6.00604	5.76878	4.81295	4.44991	5.67373	5.69157	4.8175	4.19127	5.50691	5.57436	1.04079	2.54384e-06
NM_001107272	Pnma2	6.18778	6.37055	6.73949	6.54992	6.00192	6.06588	6.70479	6.87993	5.48277	5.8794	6.58625	6.83617	1.03277	7.33162e-11
NM_001106009	Ldb2	3.53665	3.91793	5.31957	5.39998	4.4941	4.12908	5.52688	5.3912	4.48253	3.67324	5.15909	5.06004	1.02617	9.1271e-05
NM_017214	Rgs4	6.20546	6.39964	7.30337	7.43045	5.99046	5.91775	7.00417	7.32964	6.04157	5.71253	6.9815	6.80668	1.02494	1.50259e-11
NM_001105819	Rhbdl3	5.15745	4.98908	6.22634	5.74447	5.55019	5.69314	6.18467	6.33292	5.37483	5.30663	6.33696	6.34464	1.01791	1.15471e-08
NM_001109138	Smim17	3.49125	3.72456	3.2505	3.54899	3.18703	3.57223	3.94401	3.58267	2.77451	2.48353	3.53464	3.52437	1.01656	0.0228164
NM_001108603	Ptprt	5.55502	5.90155	6.45791	6.31426	5.17856	5.7104	6.24312	6.71573	5.01918	4.78855	5.61684	6.13201	1.01426	0.000112733
NM_021681	Epb41l1	2.20001	1.98165	2.5947	1.80954	3.44371	2.65344	3.5533	3.5309	2.97265	2.8933	3.96461	3.72109	1.01094	0.0338851
NM_017069	Gabra3	4.00884	4.01513	5.54576	4.97816	3.33924	4.04995	5.36337	5.48261	4.0455	3.98915	4.93773	5.02322	1.00848	0.00017325
NM_019278	Resp18	5.04413	5.32103	6.35445	5.96038	5.81978	5.32986	6.44511	6.43152	5.40258	5.12109	6.16454	6.29531	0.983146	3.60637e-07
NM_001251926	Tmem200c	3.87385	3.17083	4.9248	4.47127	4.7734	4.62391	5.50657	5.41282	4.77567	4.66862	5.67779	5.67866	0.982585	1.0431e-05
NM_053732	Ntn3	4.0407	4.08843	4.43856	4.06308	3.94871	3.71586	3.964	4.2441	3.73219	3.09287	4.61511	4.03028	0.975888	0.00714815
NM_001012346	Npepo	3.21228	3.33042	2.89359	2.41342	3.26514	3.13452	3.12638	2.74452	2.44153	3.24039	3.66078	3.89419	0.973578	0.042044
NM_032462	Kcnip3	4.46138	4.39329	5.6543	5.50501	4.71893	4.81151	5.7097	5.64971	4.59504	4.90812	5.57899	5.83021	0.972479	9.85304e-07
NM_001108192	Glb1	3.70517	4.40768	4.40344	4.19451	4.208	3.53398	4.15004	4.12693	3.81712	3.69386	4.83443	4.48756	0.967301	0.00407643
NM_001191967	Samd10	3.7444	3.57956	4.39154	4.26457	3.01684	3.23334	3.57946	3.68096	3.00921	2.74306	3.48092	3.97352	0.966279	0.0179309
NM_017180	Phlda1	4.46138	3.83517	4.58157	4.19451	3.79919	3.57223	4.31481	4.57329	3.30223	3.73425	4.24798	4.61673	0.965667	0.00574745
NM_013126	Dgkg	7.46587	7.5552	8.25678	8.17093	7.95284	7.85776	8.65187	8.6397	7.69837	7.57011	8.63305	8.55731	0.964058	9.73623e-21
NM_022267	Ccnd2	6.74453	6.81581	6.94069	6.99585	6.3136	6.20629	6.74867	6.89281	5.96454	5.97097	6.96448	6.87543	0.963746	2.19163e-13
NM_133580	Rab26	4.6384	5.01751	5.7645	5.64292	5.18862	4.93409	5.96912	5.55568	5.03699	4.81703	6.00719	5.71374	0.961037	6.91517e-06
NM_001271332	Fhod3	3.468	3.85631	4.8744	4.42613	3.37491	3.45428	4.31481	4.58603	2.44153	3.42444	3.98405	3.81023	0.959397	0.0202168
NM_133380	Il4r	2.45774	2.8719	4.01095	3.09016	3.01684	2.42165	4.40533	4.45326	3.21101	3.06147	3.75431	4.23733	0.959275	0.0336604
NM_012519	Camk2d	4.25957	4.78373	5.88821	5.68823	4.30365	4.71222	5.04456	5.14654	3.54567	4.05441	4.44319	4.97584	0.955097	0.00114636
NM_001109467	Emid1	5.06752	5.2668	4.85719	4.47127	3.40972	3.99468	3.98372	3.88032	3.35999	3.21206	4.07749	4.25331	0.953697	0.00409198
NM_001005565	Arhgef6	4.08721	4.07045	4.85719	4.7651	4.208	3.93721	4.62216	4.73074	2.97265	4.32951	4.61511	4.81284	0.951216	0.0111609
NM_021678	Camk2n2	4.44956	4.72747	4.90819	5.16376	3.97219	4.64201	4.91702	5.08504	4.08028	4.52636	5.14189	5.3325	0.949913	0.000226344
NM_144745	Gpsm1	5.06752	4.91041	5.98244	5.61637	4.39334	4.76272	5.25394	5.57498	4.09736	4.19127	4.7687	5.29438	0.948334	0.000245195
NM_001105883	Pvrl3	5.52154	5.35855	5.24878	5.54779	4.9134	4.90441	5.47905	5.1205	4.9074	4.47961	5.6106	5.61822	0.935169	1.59451e-05
NM_001015010	Cib2	4.96332	4.80563	5.08852	5.35252	4.52618	4.56821	5.19594	5.34697	4.65395	4.50318	5.41681	5.54219	0.930303	8.50607e-06
NM_001191753	Rassf8	3.87385	3.91793	4.75874	4.5435	2.97095	3.6095	4.62216	4.6841	3.61847	3.3742	4.40043	4.33068	0.927743	0.00302329
NM_022797	Grin2d	3.99264	3.67783	4.94122	4.41076	3.54112	3.53398	4.06002	4.62359	2.64109	2.99654	3.82068	3.47069	0.917418	0.0373273
NM_022926	Galnt7	4.32572	4.50459	4.592	4.51504	3.63237	4.2984	4.58391	4.98277	3.4425	3.98915	4.38589	4.7911	0.905353	0.00568353
NM_001108374	RGD1310110	5.51588	5.25888	5.44575	5.82782	5.26665	5.61283	5.35582	5.69157	5.08059	4.73978	5.79798	5.78694	0.896816	3.89547e-05
NM_001013857	Lrrc48	3.49125	3.99621	4.79533	4.48601	3.18703	2.85309	4.58391	4.17831	3.68777	3.79279	4.51176	4.65333	0.891221	0.00617672
NM_020084	Cacna1i	6.80143	6.79132	7.4809	7.28844	7.20397	6.80495	7.38954	7.56664	6.74377	6.74144	7.6428	7.61006	0.88997	1.59699e-11
NM_012652	Slc9a1	6.08075	6.05114	6.91182	6.62508	6.10109	5.86479	6.51454	6.41018	5.75986	5.81965	6.6964	6.63735	0.888288	3.659e-09
NM_001190994	Phka2	3.23999	3.52779	3.30225	3.33774	4.10556	4.34334	4.04132	3.81688	3.68777	3.73425	4.72316	4.34567	0.884775	0.0066256
NM_182816	Amigo2	3.83803	4.1751	5.10318	4.71594	4.58828	4.2984	4.8754	4.70761	3.93583	4.35564	4.91765	5.09594	0.880665	0.00124956
NM_017089	Efnb1	3.66485	3.29989	4.8744	4.36366	3.50938	3.02845	3.7957	4.42517	4.0455	3.49666	4.80194	4.41836	0.877167	0.0210231
NM_001039017	Specc1	5.70671	5.72892	6.04834	6.13417	5.91372	5.59436	6.39075	6.38853	5.75448	5.65057	6.40704	6.70865	0.875581	5.48701e-08
NM_001106439	Slc27a3	4.10239	4.05224	4.66301	4.13965	3.40972	2.91394	4.37578	4.30702	3.07966	3.21206	4.00323	3.89419	0.874367	0.0215096
NM_001012740	Cbln2	3.55882	3.2042	4.62286	4.81265	2.87457	3.18478	4.40533	4.2441	2.38701	3.09287	3.42513	3.69792	0.870882	0.0474222
NM_021266	Fzd1	4.47311	4.27268	5.54576	5.21774	3.69015	3.78264	4.93739	4.93377	3.68777	4.02215	4.45716	4.89664	0.86957	0.0023347
NM_175757	Cryl1	3.9088	3.91793	3.99531	4.34761	4.7734	4.85871	5.07245	5.50961	4.16373	4.35564	5.13321	5.06004	0.865491	0.000730218
NM_031507	Egfr	3.49125	3.70138	4.20018	4.04329	3.22661	3.9076	3.964	4.26009	3.41552	3.12361	3.77677	4.31554	0.864897	0.0315661
NM_001013910	Gnb4	4.99619	4.83787	5.36894	5.07881	4.24702	3.53398	4.41988	4.61118	3.71015	3.26816	4.27978	4.33068	0.862037	0.00780872
NM_139096	Lgals3bp	3.53665	3.41834	4.34294	3.7083	3.94871	3.32581	4.25114	4.14426	3.04486	3.73425	4.14812	4.31554	0.856523	0.0344923
NM_030871	Pde1a	6.54793	6.92988	7.68356	7.60768	7.14837	7.15298	7.98881	8.02414	7.18637	6.77329	7.71583	7.96094	0.855658	1.17685e-08
NM_001107596	Tmem2	5.58774	5.6219	5.24217	5.60966	4.8259	5.11343	5.22108	5.25423	3.54567	4.3029	4.69984	4.88643	0.854464	0.00163686
NM_001190372	Ankrd29	3.7444	3.44649	3.62035	3.75772	2.97095	3.13452	3.38554	3.30294	3.04486	3.06147	3.84214	3.81023	0.850229	0.0381454
NM_057207	Sv2b	9.49215	9.44647	9.8598	9.87237	9.69251	9.61043	9.96298	9.99959	9.12372	9.16254	9.96507	10.0175	0.849301	9.72538e-21
NM_001108526	Sema4g	4.8777	4.95028	5.72238	5.58933	4.06246	4.49044	5.42958	5.14654	4.02779	3.84905	4.62752	4.85535	0.848558	0.00107967
NM_020088	Tenm2	7.54992	7.48398	8.64539	8.1433	7.29987	7.20869	8.02852	8.26304	6.95529	7.0321	7.8543	7.79478	0.83517	3.50728e-08
NM_001013938	Vwa1	5.51588	5.07274	5.3006	5.37645	5.05206	4.65989	5.0065	4.89334	3.93583	3.98915	4.93773	4.55359	0.834859	0.00238795
NM_001134858	Synm	7.13974	7.23841	7.64524	7.66223	6.81347	7.19955	7.86535	7.89571	7.16829	7.15992	7.98063	7.98268	0.821844	6.9265e-12
NM_001107432	Cntnap4	4.13227	4.51792	5.93814	5.2951	4.75998	4.94871	5.71561	5.99841	4.30276	4.63702	5.24216	5.30975	0.82141	0.00201256
NM_031776	Gda	6.88937	6.99805	8.2972	8.10562	6.71948	7.007	8.066	8.10825	6.89307	6.6936	7.60877	7.61316	0.820909	8.04986e-11
NM_013145	Gnai1	7.70585	7.45136	8.13361	8.16407	7.3634	7.41748	8.04972	8.17933	7.23348	7.27562	8.07768	8.05627	0.81606	1.08832e-12
NM_019365	Rassf5	3.76362	3.76983	5.06624	4.78907	2.92357	3.49468	4.53128	4.45326	3.38802	3.09287	3.90467	4.06692	0.809299	0.0270074
NM_138849	Syt17	6.21596	6.27958	7.21499	7.13793	6.00192	6.27749	7.04463	7.14824	6.26588	6.28149	7.17363	6.96308	0.806056	3.15406e-09
NM_001107236	Cobl	2.8301	2.74163	4.30539	4.00287	3.18703	3.36992	4.28332	4.33748	3.97332	3.60952	4.67613	4.41836	0.797275	0.0167814
NM_001271297	Spock1	7.2898	7.26632	7.84604	7.55973	7.17896	7.22379	7.59423	7.57944	6.83315	7.08186	7.67156	7.83117	0.794198	5.84006e-10
NM_013190	Pfkl	7.7559	7.78617	8.31621	8.08278	7.63015	7.86356	8.22359	8.33745	7.81654	7.74461	8.65973	8.47876	0.793992	1.59699e-11
NM_001109540	Nkain3	4.14698	4.08843	4.66301	4.26457	4.12664	3.28031	4.29915	4.43929	3.21101	3.54287	3.96461	4.26912	0.792656	0.0408875
NM_001191686	Spata13	4.19024	3.99621	5.02832	5.0885	4.39334	4.49044	5.22108	5.23818	3.49501	4.44352	4.67613	4.92685	0.788046	0.00963247
NM_182822	Tmem255a	3.92596	4.39329	4.51732	4.97816	4.60339	4.91933	5.01611	5.48941	4.54612	4.35564	5.11569	5.29438	0.782648	0.00531559
NM_001109561	Nrsn2	5.17909	5.17723	6.4522	6.12007	5.51065	5.35202	6.64102	6.6322	5.80734	5.85671	6.54103	6.6645	0.781868	8.46132e-07
NM_017135	Ak4	5.27597	5.27467	6.04074	5.89009	4.86405	5.12635	5.61171	5.94995	5.16403	5.35924	6.03542	6.029	0.780871	3.45744e-05
NM_001025688	Palmd	5.22141	5.47246	5.99822	5.82203	4.90122	5.17688	5.71561	6.09962	5.2352	5.15124	5.90892	5.99137	0.773703	0.000101065
NM_001107837	Lhx6	3.32006	3.87715	4.9735	4.59879	3.57219	3.81491	4.75433	4.87269	3.11363	3.49666	3.96461	4.10265	0.772218	0.0412899
NM_001012201	Cadm1	7.02894	7.06993	8.27875	7.99663	7.17896	7.21172	8.11712	8.18667	7.14384	7.28414	7.81413	8.13495	0.771117	3.44444e-09
NM_017139	Penk	3.44438	3.5012	5.47986	5.36851	4.42772	4.72925	5.57318	5.20552	4.66545	4.41896	5.3806	5.19029	0.768559	0.00145908
NM_012598	Lpl	7.42722	7.37834	7.90268	7.94423	7.13543	7.02435	7.36155	7.56985	6.55266	6.66254	7.3108	7.43016	0.768274	5.84006e-10
NM_001024966	Samd14	5.57691	5.55236	6.04834	5.53367	4.83873	4.76272	5.33294	5.62523	4.44299	4.89035	5.35096	5.50929	0.767067	0.0016529
NM_001105937	Sgsm1	6.68781	6.68308	7.51283	7.1049	6.78723	6.6615	7.45987	7.53249	6.46983	6.89853	7.40754	7.50216	0.759135	1.0691e-06
NM_031646	Ramp2	4.59614	4.57004	5.19503	5.04935	4.63315	3.93721	4.81062	4.6841	4.40233	4.57165	5.15051	5.29438	0.75894	0.00242167
NM_022864	Cplx1	8.71108	8.8384	9.20599	9.00024	8.75135	8.63051	9.10892	9.17737	8.4258	8.66624	9.22448	9.369	0.748498	3.82944e-11
NM_001108286	Ypel2	5.13549	5.39512	6.02157	5.96565	5.43663	5.61283	6.11037	6.27902	5.53385	5.33973	6.11251	6.22815	0.746391	2.23582e-05
NM_001108415	Elmo1	5.56052	5.82856	6.30456	6.18021	5.69128	5.8493	6.23491	6.23924	5.47625	5.14376	6.0992	5.99613	0.746379	3.5452e-05
NM_001134632	Ppp4r4	4.84198	4.97947	5.21543	5.49776	5.43663	5.41653	5.62433	5.52293	5.2352	4.86329	5.79798	5.77592	0.746363	0.000247707
NM_053427	Slc17a6	5.24894	5.08174	5.83649	6.02235	4.1679	4.02258	5.13552	5.10288	4.00986	3.83054	4.56436	4.68903	0.745599	0.00440478
NM_001011993	Pycrl	4.19024	4.62033	4.67287	4.33138	4.06246	3.45428	4.62216	4.32233	3.46899	3.95538	4.4983	4.37518	0.743475	0.0394018
NM_001024772	Naf1	4.31273	4.42193	4.68267	4.88115	4.63315	3.87736	4.64711	4.6841	3.91671	3.58765	4.3712	4.54062	0.743176	0.0239611
NM_001135814	Mgat4c	4.05637	3.9576	4.41524	4.28156	2.601	3.74964	4.67164	4.75351	3.61847	3.47298	4.11324	4.34567	0.737328	0.0491288
NM_001006988	Wdr6	7.77378	7.82019	8.76031	8.32129	7.18902	7.26232	8.02376	8.04043	6.96695	7.16362	7.71874	7.87445	0.7334	1.56309e-07
NM_031043	Gyg1	5.58774	6.00456	6.10772	6.37885	5.80678	5.96165	6.13263	6.18165	5.4499	5.66108	6.18148	6.37417	0.732042	7.91087e-05
NM_031758	Mchr1	3.64426	3.99621	4.64307	4.45638	4.51023	4.56821	4.55784	4.88305	3.68777	4.26205	4.67613	4.73529	0.731944	0.0187263
NM_001109139	Mypop	4.49627	4.27268	4.52823	4.24737	4.46129	4.56821	4.73118	4.61118	4.0455	4.69955	5.06183	5.17359	0.730085	0.00971871
NM_001200045	Hdac9	5.64586	5.88107	6.54374	6.5036	5.58106	5.52778	6.08321	6.22302	5.75448	5.56917	6.4178	6.34464	0.729541	6.59903e-06
NM_001017479	Tmem100	4.65908	4.85897	4.75874	5.136	4.54196	4.27539	4.81062	4.92377	4.25789	4.00575	4.57721	5.04175	0.725717	0.013153
NM_019304	Dgkb	7.57053	7.92646	8.34194	8.38361	8.21883	8.20988	8.7063	8.86158	8.1874	8.00404	8.74765	8.88682	0.722843	2.72826e-09
NM_001106545	Kcng1	6.99885	6.83989	7.16344	6.67095	6.22842	6.52675	6.7429	6.98468	5.84322	6.23651	6.6905	6.84411	0.722661	0.000492931
NM_001173384	Lsm11	6.94514	6.71815	6.43491	6.32659	5.56571	5.76096	5.17894	5.53612	4.85815	4.86329	5.67181	5.44811	0.722523	0.000347633
NM_053850	Blvra	4.83291	4.72747	5.22886	4.86995	4.85144	5.03342	4.71947	5.05786	4.37458	4.65816	5.41681	4.99498	0.719165	0.00653474
NM_001191981	Sntg1	3.55882	3.41834	4.21376	4.22997	4.01803	4.10318	4.59678	4.83048	3.41552	3.73425	4.34136	4.17156	0.717705	0.0353109
NM_134356	Ptprg	7.02497	7.24844	7.78709	7.71636	7.19152	7.16554	7.68135	7.71756	7.0239	7.00553	7.70709	7.73911	0.712809	1.24822e-09
NM_022261	Bspry	4.56361	4.77265	4.9735	4.86995	5.06304	5.13915	5.67979	5.50961	5.09767	5.15868	5.74199	5.90294	0.711445	0.000301301
NM_001008558	Ndn	8.10949	8.16222	8.6733	8.54538	7.65212	7.8005	8.4707	8.54907	7.42154	7.57845	8.14075	8.27659	0.71044	3.45132e-10
NM_001135838	March1	4.9466	4.7389	5.63425	5.37645	4.42772	4.20409	4.94747	5.1205	4.00986	3.69386	4.51176	4.54062	0.708017	0.0146098
NM_001013866	Cmss1	3.83803	3.97703	3.88082	3.85176	3.47692	3.93721	3.7957	4.10938	3.91671	3.67324	4.40043	4.52754	0.707713	0.0399097
NM_201990	Pgap1	5.53837	5.60326	6.35138	6.26383	5.14796	5.26126	5.98388	5.9049	5.01019	4.59377	5.47292	5.52254	0.705157	0.000532582
NM_053360	Sh3kbp1	6.21596	6.31437	6.98886	6.69335	5.77376	5.90282	6.50775	6.5468	5.73278	5.50058	6.12131	6.47985	0.703505	6.16999e-05
NM_001025289	Mbp	4.00884	4.24088	4.31801	3.96129	3.92484	4.07681	4.28332	4.35247	3.81712	3.95538	4.52509	4.57918	0.699835	0.0267733
NM_031130	Nr2f1	5.54394	5.597	6.48336	6.33068	5.20853	5.48831	6.18041	6.27115	5.26574	5.40999	6.13876	5.87739	0.685975	0.000173386
NM_012784	Cnr1	9.00659	9.16606	9.60031	9.65769	9.12641	9.14536	9.40883	9.71423	8.57349	8.56421	9.13765	9.34496	0.677599	5.07897e-09
NM_053488	Col5a2	5.30249	5.3134	6.16825	5.74447	5.37631	4.81151	5.57967	5.42705	5.18814	5.44082	5.95397	6.0056	0.671316	0.00242902
NM_001107371	Neto1	7.95713	8.06228	8.3099	8.40897	7.97189	8.13038	8.15022	8.34215	7.51508	7.85976	8.34152	8.39298	0.671101	8.63668e-08
NM_001024268	Lig1	4.43765	4.39329	4.50633	4.59879	4.06246	4.10318	4.36078	4.49439	3.75389	3.9032	4.44319	4.47398	0.663105	0.030104
NM_012832	Chrna7	4.8777	4.96008	5.85393	5.7135	4.9959	4.90441	5.80145	6.09517	4.96437	5.2796	5.58537	5.95274	0.662521	0.00272042
NM_173309	Elavl2	7.17427	7.26237	7.34715	7.6541	7.18651	7.19035	7.36343	7.45648	6.66576	6.77086	7.35626	7.39637	0.661434	4.83454e-07
NM_001107277	Lgi3	6.60232	6.52044	6.05589	6.27236	6.71601	6.67474	7.07942	6.98948	6.42656	6.43335	7.12192	7.03187	0.653494	1.05538e-06
NM_001011922	Nedd9	4.90393	5.09958	5.13207	5.49047	4.51023	5.13915	5.48598	5.73798	4.71055	4.81703	5.2095	5.56798	0.65331	0.0137866
NM_001012078	Sema4a	5.32854	5.02686	5.58808	5.52656	5.1272	5.07398	5.66154	5.65576	4.8175	4.8264	5.41681	5.48919	0.649567	0.00221746
NM_001108313	Ifngr2	5.87079	5.84451	6.18902	6.30181	6.05785	5.61283	5.9985	6.25529	5.61318	5.7226	6.31794	6.29916	0.648794	0.000283779
NM_001100531	Dlx1	4.59614	4.64484	5.38103	5.31999	4.4941	4.67754	5.33294	5.33947	4.31742	4.3029	4.85569	5.00446	0.647982	0.00844025
NM_001109051	Fn3k	4.00884	3.67783	4.33053	3.82882	4.3402	4.15452	4.81062	4.6959	4.54612	4.31627	5.25821	4.82358	0.64683	0.0370635
NM_001004277	Pla2g15	4.56361	4.71595	4.39154	4.59879	4.12664	4.42922	4.51782	4.16139	3.95469	4.32951	4.92772	4.60433	0.645505	0.0396569
NM_001009674	Itm2c	9.55968	9.61137	10.1847	9.94184	9.85091	9.74734	10.2551	10.2212	10.0593	9.91972	10.7034	10.5615	0.643636	1.40205e-09
NM_053335	Ctbp2	5.1647	5.34366	5.76911	5.49776	4.90122	4.96318	5.5469	5.60659	5.12291	5.15868	5.75337	5.78694	0.643414	0.00139755
NM_001270415	Parn	5.26926	5.39512	5.05119	5.47578	4.79989	5.04707	5.17894	4.90355	4.57079	4.47961	5.11569	5.17359	0.642091	0.011949
NM_053379	Dcx	8.06176	8.03125	7.64524	8.00177	5.80024	6.16933	6.6128	6.76418	5.52756	5.70747	5.93412	6.51009	0.639806	0.00693988
NM_031008	Ap2a2	8.95003	9.07262	9.29251	9.29883	8.80463	8.90798	9.18436	9.20292	8.45509	8.79593	9.2543	9.2879	0.63614	1.92586e-08
NM_053658	Gng3	7.72804	7.59347	7.88581	7.74114	7.37005	7.39097	7.33493	7.50256	7.05483	6.86936	7.61969	7.55953	0.629916	5.20413e-07
NM_001009657	Hat1	4.7095	4.45002	4.89982	5.05924	4.35813	4.77917	4.8754	4.62359	4.34628	4.11685	4.90751	4.75787	0.62746	0.0307507
NM_138526	Ccrn4l	4.851	4.92048	5.42255	5.27826	5.26665	5.32986	5.40784	5.28581	5.2352	4.97706	5.80892	5.62438	0.624399	0.00281726
NM_001107389	Arhgap26	4.72919	4.90027	6.02542	5.7135	4.87655	5.2015	5.73319	5.8049	5.16403	4.75949	5.40964	5.73096	0.622713	0.0102294
NM_001173388	Ctnnbip1	5.61445	5.49959	6.16825	6.06715	5.30414	5.2015	5.37088	5.70915	4.54612	5.0825	5.3806	5.50929	0.619493	0.00911593
NM_022947	Clpb	5.35412	5.5907	5.65928	5.82782	5.54237	5.45798	5.69781	6.0907	5.40944	5.32659	5.97841	5.97218	0.619309	0.00214796
NM_031347	Ppargc1a	4.92115	5.2668	5.46858	5.191	4.9134	5.07398	5.02565	5.56858	4.3605	4.78855	5.14189	5.23926	0.61777	0.0296957
NM_001282336	LOC100912292	4.62795	5.3134	5.24878	5.12663	4.75998	4.67754	5.19594	5.11172	4.73259	4.96862	5.19289	5.67273	0.612594	0.030897
NM_031628	Nr4a3	6.96188	6.97649	6.96498	7.21294	7.00492	7.02435	6.94504	7.27561	6.85089	6.6388	7.45533	7.24871	0.612567	3.46861e-05
NM_012781	Arnt2	7.52338	7.65509	8.60088	8.50616	7.48672	7.31404	8.42454	8.28859	7.42662	7.51176	8.03755	8.11977	0.61178	1.49595e-07
NM_057135	Pfkfb3	6.12229	6.25193	5.86258	6.20715	6.14823	6.2002	6.09685	6.15197	5.74909	5.99195	6.51454	6.44547	0.611168	0.000324733
NM_012817	Igfbp5	4.56361	4.54421	6.4407	6.04243	4.46129	4.07681	6.10137	6.23116	4.77567	4.89926	5.3207	5.53567	0.609357	0.0108112
NM_012732	Lipa	5.77933	5.47929	5.87117	6.00199	5.8133	5.64908	6.1282	6.12603	5.54634	5.829	6.0992	6.4662	0.607252	0.00195636
NM_031678	Per2	5.20744	5.10842	5.50769	5.23529	5.49453	5.44773	5.82351	6.07723	5.21187	5.73758	6.08126	6.10584	0.602017	0.00553381
NM_001108164	Cgnl1	5.30905	4.90027	5.67408	5.43078	4.66232	4.07681	4.68374	4.83048	4.42957	4.57165	4.82368	5.30208	0.60053	0.0448396
NM_022297	Ddah1	5.53278	5.71163	6.19245	6.10105	5.47822	5.24951	5.57318	5.72652	5.40258	5.03479	5.89871	5.72524	0.600232	0.00395054
NM_138894	Grasp	4.91256	4.69263	4.10138	4.59879	5.67706	5.49828	4.96742	4.62359	5.63089	5.61856	5.31304	4.70073	-0.600552	0.0270074
NM_013193	Nf2	8.77522	8.72948	8.22863	8.29013	8.42325	8.32358	7.88777	7.72478	8.38204	8.2212	7.81142	7.58974	-0.600943	3.26212e-07
NM_001106651	Snx30	6.3072	6.27174	5.87971	5.95509	6.06333	6.1314	5.85597	6.07723	6.12723	6.07685	5.49341	5.52912	-0.600998	0.000488578
NM_175762	Ldlr	6.04585	6.29515	4.51732	5.01927	5.76033	6.11853	4.91702	4.76476	5.62501	5.61856	5.24216	4.7911	-0.602595	0.0166406
NM_001136241	Ngef	6.62088	6.92489	6.65741	6.56041	6.74696	6.94639	6.67477	6.68349	7.22185	7.12046	6.71106	6.42092	-0.603549	5.88601e-05
NM_001108179	Stag1	5.2004	5.17723	4.94936	5.27826	4.9134	5.26126	5.14431	4.90355	5.18814	5.15124	4.52509	4.64124	-0.605269	0.0171992
NM_001170335	Erf	5.17191	4.68083	4.93303	5.01927	5.09547	5.18924	5.13552	4.59866	5.81252	5.34626	5.15909	4.83425	-0.605345	0.0348533
NM_001134534	Btbd17	5.7166	5.49285	4.47284	4.37953	4.88894	4.88934	3.964	3.7277	4.73259	4.77893	4.02215	4.31554	-0.606702	0.0320846
NM_053519	Sorl1	8.98167	9.01328	8.0947	8.50616	9.37675	9.50374	8.34387	8.53271	9.34946	9.38378	8.85514	8.65605	-0.608877	5.65329e-06
NM_173152	Pex5l	6.56172	6.64411	6.0331	6.34692	7.32972	7.24762	6.50775	6.53041	7.20619	6.729	6.56704	6.1704	-0.609342	0.00140059
NM_133601	Cblb	5.28929	5.4587	4.592	4.90328	4.94934	5.31865	4.76577	4.58603	4.94563	5.2097	4.66413	4.30023	-0.614197	0.0256717
NM_080402	Ryk	5.04413	5.39512	4.77715	4.77714	4.83873	5.08725	4.94747	4.6481	5.34654	5.24507	4.82368	4.56644	-0.614235	0.0157522
NM_001009353	Pla2g7	3.51413	3.72456	1.70469	2.47382	5.05206	5.21365	3.964	4.29154	5.68838	5.2796	4.887	4.90678	-0.615758	0.0282828
NM_053328	Bhlhe40	4.43765	4.33425	4.7401	4.88115	5.68418	5.41653	5.08163	5.23818	6.21592	5.76708	5.57258	5.2068	-0.617314	0.0088131
NM_001107441	Ccsap	5.97753	5.67045	5.41081	5.63633	6.0413	6.18793	5.42958	5.70332	6.22761	6.17548	5.77026	5.38422	-0.621889	0.00204961
NM_001107750	Tspan18	4.8777	5.32103	5.13207	5.09813	5.3938	5.12635	5.10883	5.08504	4.69941	4.99379	3.96461	4.50101	-0.624419	0.0341184
NM_001191789	Lrrk2	5.09054	5.51296	5.1177	5.26123	5.4864	6.09901	5.32523	5.74368	5.98763	5.77678	5.2898	5.25523	-0.625342	0.01592
NM_001105928	Vps37b	5.70671	5.6764	5.54038	5.62305	5.46173	5.60362	5.31748	5.09399	5.74367	5.69217	5.3207	4.85535	-0.625889	0.00359661
NM_017009	Gfap	9.73423	9.93727	9.10305	9.41553	9.64262	9.35189	9.28067	8.94059	10.4229	10.412	9.80796	9.77267	-0.627571	0.00024845
NM_001107148	Hps4	5.14285	5.21045	4.34294	3.98223	4.93746	5.04707	4.25114	4.17831	4.93617	5.23807	4.65203	4.30023	-0.633221	0.0196743
NM_001109091	Ascc2	4.69956	4.8694	4.57105	4.48601	4.58828	4.49044	4.59678	4.19504	4.57079	4.85416	4.09548	4.13752	-0.634292	0.0346471
NM_134370	Psd	9.37558	9.36446	8.76088	8.76747	9.53243	9.28219	8.50437	8.50279	9.42962	9.30678	8.89804	8.54924	-0.636433	1.39539e-07
NM_012920	Camk2a	11.369	11.3837	10.544	10.658	11.7899	11.727	10.8965	10.8922	11.7888	11.7617	11.2296	11.0403	-0.637497	3.82944e-11
NM_031730	Kcnd2	7.64755	7.84684	7.062	7.31963	8.07443	8.00313	7.44038	7.39445	8.10535	7.99056	7.50158	7.31113	-0.642301	3.5345e-07
NM_001107335	Dapk1	7.17606	7.19136	6.81715	6.84681	7.61345	7.84219	7.27617	7.43727	7.38723	7.48242	6.83666	6.75148	-0.645973	4.24527e-07
NM_001134504	Klhl23	6.41141	6.40324	6.34831	6.31426	6.61894	6.44663	6.10588	5.84785	6.73015	6.58736	6.10808	5.92307	-0.649158	2.70551e-05
NM_031665	Stx6	7.79144	7.50422	7.18601	7.13793	7.81193	8.00313	7.39691	7.35592	8.01722	7.82978	7.36555	7.18555	-0.650978	7.1047e-07
NM_031610	Kcnj3	6.126	6.25591	5.71285	6.16197	6.66649	6.97165	6.34955	6.30622	7.02166	7.0199	6.49435	6.24424	-0.652365	7.29578e-05
NM_001106396	Sesn1	6.04192	6.1783	5.68874	5.82782	6.32732	6.49722	5.78469	5.73798	6.54022	6.22946	5.76465	5.73096	-0.653022	0.000136321
NM_001031648	Efhd2	6.94093	6.84518	7.01042	6.61841	7.8281	7.68741	7.13118	7.09798	7.65432	7.77275	7.00071	7.12386	-0.655335	1.1236e-06
NM_001107382	Zfp532	6.62351	6.60717	6.30456	6.45947	6.66649	6.54128	6.26745	6.09962	6.61626	6.46669	5.87288	5.91806	-0.655388	1.54887e-05
NM_022940	Pdzd2	5.84396	6.18249	5.79192	5.79269	6.14307	6.28902	6.20582	6.05907	6.62512	6.5956	5.93412	5.99137	-0.655448	5.06173e-05
NM_013130	Smad1	5.10568	5.36594	4.61265	4.51504	4.52618	4.8741	4.13248	4.14426	4.99204	5.12869	4.41482	4.44644	-0.656367	0.0117063
NM_001100560	Nrip1	5.84396	6.12268	5.36286	5.71975	6.43263	6.21841	5.44389	5.69157	6.19227	6.14958	5.64764	5.39146	-0.656998	0.000859238
NM_001106755	Clmn	5.49303	5.5196	5.00508	5.1729	6.53077	6.66593	6.09232	6.06363	6.56499	6.49341	5.92409	5.83021	-0.660153	2.4406e-05
NM_001025132	Cnih2	8.29347	8.27248	7.70775	7.75945	8.3512	8.21593	7.64929	7.16956	8.30234	8.28121	7.81955	7.42134	-0.660324	7.92772e-05
NM_030860	Mef2d	6.5368	6.71526	5.89243	5.93375	6.68437	6.68351	6.27947	6.12603	6.55266	6.92057	6.34074	5.79242	-0.665182	0.000342823
NM_001107326	Kbtbd11	7.5814	7.57127	7.16344	7.14492	7.83452	7.83827	7.42062	7.37256	7.78789	7.89692	7.32421	7.02025	-0.667363	4.04207e-08
NM_178096	Nrep	5.98164	6.18667	5.69843	6.05731	4.24702	3.9076	4.21822	3.98022	4.49547	4.07028	3.77677	3.55048	-0.667746	0.0400685
NM_001007602	Gsto1	6.49141	6.45266	6.25289	6.24229	7.07165	6.85624	6.45574	6.18165	7.11478	7.10514	6.52785	6.36317	-0.668143	2.47519e-06
NM_080585	Napa	7.76665	7.84684	7.10635	7.27366	8.39203	8.46881	7.76635	7.71901	8.6413	8.7131	8.15046	7.85755	-0.668485	9.85662e-09
NM_001025745	Zfand2b	4.29962	4.53113	3.931	4.17646	4.35813	4.40822	3.6552	3.60788	4.79673	4.87237	4.21545	4.17156	-0.670876	0.0199206
NM_080696	Cacng8	7.84431	7.67902	7.15994	7.06619	7.81355	7.94053	7.21699	7.19474	7.76402	7.81102	7.25588	6.97035	-0.671612	8.31095e-08
NM_012918	Cacna1a	8.65107	8.50526	7.6957	7.81595	8.505	8.62028	7.65699	7.58262	8.3423	8.20423	7.84901	7.31113	-0.672502	1.67333e-05
NM_001047086	Irf2	4.61743	4.87976	4.41524	4.33138	4.67668	4.62391	4.15004	4.33748	4.8175	4.69955	3.96461	4.25331	-0.672718	0.019198
NM_001108539	Hace1	6.55897	6.54994	5.86688	6.16655	6.98774	7.07851	6.53474	6.17323	6.9623	6.914	6.29088	6.25221	-0.673259	8.98298e-06
NM_001127492	Sphkap	7.76308	7.87041	7.14761	7.46061	8.09062	8.0881	7.45987	7.47543	8.22965	8.14647	7.58192	7.44937	-0.674171	2.13428e-08
NM_023020	Tmeff1	7.97063	7.8756	7.25822	7.40159	7.39632	7.42534	6.94252	6.74727	7.56965	7.20732	6.81511	6.63735	-0.674488	1.69881e-06
NM_199268	Pde8b	4.71938	4.47756	4.49525	4.28156	4.46129	4.81151	4.67164	4.62359	5.18015	5.0825	4.24798	4.67723	-0.676335	0.0123447
NM_001172155	Kctd16	4.44956	4.10618	4.05687	4.06308	3.94871	4.47032	4.28332	4.42517	4.58297	4.50318	4.04084	3.7439	-0.679024	0.0416525
NM_001127299	Fam84a	6.81991	6.81311	6.14718	6.41781	6.85195	6.87931	6.59368	6.48011	7.29029	7.02601	6.61459	6.35208	-0.679806	4.19261e-06
NM_139340	Plekha5	6.0922	6.16988	5.44575	5.57561	6.1585	5.93253	5.52688	5.60659	6.2545	6.1194	5.68375	5.3325	-0.680753	0.000172408
NM_001106847	Tfdp2	4.41351	4.36407	3.91447	4.13965	4.70498	4.56821	4.53128	4.45326	4.97365	4.45565	4.05928	4.10265	-0.684167	0.0260565
NM_001044245	Asap1	6.5781	6.24393	5.84087	5.83935	6.60399	6.50713	5.57318	5.95487	6.63393	6.56794	5.89358	5.95274	-0.686253	4.44693e-05
NM_001034083	Snn	9.10216	8.99314	8.37253	8.48614	9.02692	9.0503	8.15131	8.15709	9.18642	9.0233	8.53843	8.29214	-0.687956	4.43911e-10
NM_001106919	Arpc2	8.59584	8.62711	8.02998	8.1092	8.97193	8.83414	8.22462	8.04159	9.07173	8.7737	8.37228	8.10223	-0.688184	4.17329e-08
NM_001024752	Snx15	5.1647	5.20222	4.68267	4.90328	5.3586	5.16441	5.01611	5.11172	5.48277	5.34626	4.72316	4.76904	-0.688683	0.00155866
NM_001169116	Elmsan1	4.14698	4.43604	4.17264	3.94004	4.208	4.38692	4.49051	3.90086	4.5585	4.68931	4.07749	3.85282	-0.691622	0.039271
NM_022685	Rem2	5.25575	4.84846	3.99531	4.28156	4.88894	5.11343	3.83966	4.037	4.59504	4.85416	4.19891	3.9344	-0.692198	0.0239986
NM_001109403	C1ql3	6.35551	6.55318	5.97449	6.45199	6.66289	7.20869	6.97244	6.93325	7.08083	7.28924	6.53775	6.46276	-0.694506	0.000759751
NM_213629	Arhgap20	6.38062	6.46303	6.13295	6.4632	6.55818	7.10159	6.51115	6.48692	7.02613	6.96792	6.19405	6.41382	-0.695679	6.16333e-05
NM_001106865	Ctdspl	4.07187	4.08843	4.01095	3.75772	4.67668	3.93721	4.0967	4.2441	4.98287	5.02668	4.44319	4.22117	-0.695824	0.0222466
NM_021584	Dclk1	5.59312	5.6764	5.375	6.09625	5.69833	5.72745	5.20437	5.49618	5.89298	5.99195	5.29759	5.22312	-0.697111	0.00283762
NM_001107204	Lrrc8b	6.37751	6.42816	5.46291	5.78675	6.28576	6.21841	5.22937	5.76063	6.37846	6.16074	5.73627	5.42006	-0.697269	0.000488578
NM_001025020	Syndig1	6.07306	5.72318	5.1249	5.53367	5.81978	5.95442	5.09075	5.37661	6.03272	5.73758	5.35843	5.03252	-0.701443	0.00204961
NM_021688	Kcnk1	6.1371	6.17409	5.74593	5.67543	6.37654	6.42589	6.18893	6.06818	6.61626	6.5956	5.74769	6.06113	-0.701713	6.02055e-06
NM_001107811	Gpr155	7.32095	7.2079	6.26924	6.5982	7.53679	7.51154	6.56451	6.43504	7.26595	7.38589	6.76262	6.48662	-0.702071	5.50272e-07
NM_138502	Mgll	7.72436	7.90379	6.5248	6.96199	7.71262	7.68958	6.7371	6.73588	7.55581	7.63421	6.97666	6.81479	-0.702448	3.73039e-07
NM_053518	Lyst	7.08922	7.25044	6.2463	6.69652	7.61532	8.13837	7.37841	7.29126	7.48457	7.40165	6.73133	6.7599	-0.70289	0.000275235
NM_053772	Pkia	8.01842	8.09043	7.43527	7.79983	7.41357	7.65658	7.15529	7.18848	7.81654	7.43113	6.97908	6.88315	-0.708216	5.78224e-06
NM_030993	Ddn	10.2102	10.2471	9.71425	9.8671	11.2891	11.0578	10.535	10.3908	11.5374	11.3311	10.8795	10.5498	-0.714202	2.16732e-07
NM_001100558	Tiam1	7.6069	7.89616	6.91598	7.37413	7.66839	8.19922	7.87726	7.87119	8.26598	8.33309	7.63206	7.54174	-0.715241	0.00286837
NM_001025643	Fbl	5.8349	5.69998	5.09587	5.07881	5.64089	5.80981	5.07245	4.95357	5.77054	5.91936	5.25821	5.02322	-0.718266	0.000212061
NM_001011925	Nup93	4.84198	4.28832	4.48409	4.17646	4.86405	4.62391	4.26732	4.05544	4.5083	4.62632	3.7083	4.04872	-0.718282	0.0305227
NM_053874	Cap2	7.7317	7.90633	6.90765	7.09532	8.49186	8.38263	7.48604	7.65696	8.62373	8.43309	8.04103	7.54174	-0.720977	8.69282e-06
NM_001100512	Gpld1	4.69956	5.03615	4.65308	4.5435	4.85144	4.64201	4.51782	4.52117	4.93617	5.0903	4.45716	4.17156	-0.72338	0.00576806
NM_001191572	Brpf1	5.72643	5.77406	5.33207	5.18198	6.07963	6.14416	5.41512	5.71496	6.31416	6.39921	5.70147	5.56158	-0.736066	1.40755e-05
NM_017303	Kcnab1	7.16164	7.39107	7.14584	7.42855	8.44648	8.34446	7.92904	7.79505	8.54031	8.3768	7.75313	7.70028	-0.73622	1.97907e-09
NM_001003401	Enc1	11.2628	11.2427	10.064	10.5106	11.1158	11.2258	10.3692	10.4816	11.191	11.2217	10.5177	10.4217	-0.736372	1.79866e-08
NM_017037	Pmp22	4.74861	5.47246	4.05687	4.44133	5.44504	5.08725	4.78837	4.3673	5.61911	5.41621	4.95753	4.62904	-0.738228	0.0147538
NM_001191626	Mex3b	5.74105	5.7573	4.9655	5.21774	5.91372	5.72745	4.91702	5.05786	5.95988	5.84753	5.59172	4.60433	-0.73959	0.00925276
NM_001106281	Prcp	4.78669	4.62033	4.14455	4.33138	4.63315	4.94871	3.964	4.45326	4.66545	4.3813	4.13079	3.44308	-0.741641	0.0309289
NM_032062	Kalrn	9.50505	9.55672	8.7364	8.87776	9.79892	9.88716	9.2097	9.12595	9.96645	9.87611	9.30638	9.04325	-0.742098	2.49602e-12
NM_019326	Neurod2	7.18143	7.11448	6.19588	6.48904	7.09857	7.19649	6.37963	6.41733	7.08939	7.19832	6.43203	6.3851	-0.743388	2.90005e-08
NM_001271385	Prmt8	7.11002	7.19965	6.69419	6.84396	6.91085	6.90577	6.44866	6.49707	7.05045	7.0442	6.41064	6.20368	-0.743721	1.77172e-08
NM_023966	Kcns2	4.80536	4.75024	4.07186	4.24737	4.4941	5.12635	4.04132	3.98022	4.93617	4.8076	4.27978	4.03028	-0.744176	0.0111494
NM_001108991	Trhde	6.62351	6.70072	5.71762	5.71975	6.56977	6.84847	5.41512	5.58136	6.50865	6.46669	5.87808	5.60583	-0.750047	3.07673e-06
NM_001106859	Atrip	3.68515	3.4741	4.14455	3.63085	3.79919	3.74964	4.13248	4.09163	4.3605	4.16196	3.45329	3.65043	-0.757179	0.038991
NM_031814	Git1	8.46399	8.55541	7.96322	8.01453	9.39966	9.16661	8.35242	8.38105	9.51592	9.36823	8.82244	8.53787	-0.758059	3.82944e-11
NM_001270986	Gpr176	5.67153	5.55882	5.02061	4.89226	5.3938	5.53748	4.8648	4.84115	5.3957	5.15868	4.66413	4.41836	-0.758591	0.000614791
NM_080482	Brinp1	8.17106	8.31032	7.36399	7.55099	8.32066	8.31937	7.47911	7.47714	8.42749	8.29225	7.74176	7.44763	-0.762011	2.01255e-10
NM_001170403	Orai2	7.32581	7.20996	6.27249	6.36297	7.37666	7.94053	6.58078	6.99666	7.44174	7.48834	6.63317	6.77935	-0.762697	8.79674e-05
NM_001031655	Manba	3.3458	3.9379	3.37657	3.40132	3.90057	4.36529	3.52666	3.85948	4.273	4.31627	3.61164	3.55048	-0.762813	0.0486246
NM_012671	Tgfa	6.28742	5.82856	4.40344	5.07881	5.00731	4.99169	4.55784	4.42517	4.86814	4.61555	4.02215	4.01161	-0.76467	0.0114429
NM_001107782	Btbd3	7.63195	7.61689	6.85663	7.28634	8.02618	8.17457	7.76065	7.65998	8.43507	8.44455	7.77701	7.56754	-0.766664	2.50707e-09
NM_080691	Cacng3	4.69956	4.94041	4.22721	4.48601	5.57341	5.34098	4.90673	4.6841	5.57101	5.29992	5.09796	4.12019	-0.773599	0.0119336
NM_001107084	Bcl6	5.86635	6.12703	5.41669	5.54779	6.77059	6.4772	5.84523	6.10847	5.9922	6.45466	5.34346	5.60583	-0.776439	0.000112733
NM_001114401	Cttnbp2	7.95713	8.09043	7.18428	7.47361	8.37121	8.18077	7.44572	7.57306	8.41136	8.46644	7.66706	7.65888	-0.779227	4.83593e-11
NM_001107107	Ets2	5.72153	5.32103	5.29423	5.54074	5.84544	5.93253	5.61171	5.56214	6.28464	6.36103	5.30533	5.77037	-0.779407	6.41024e-05
NM_001271404	Hs6st3	6.08457	5.88107	5.03598	5.39218	5.90765	6.01122	4.98709	4.88305	5.67707	5.56358	4.91765	4.80201	-0.780044	0.000136141
NM_001013867	Rsph10b	4.31273	4.65694	4.43856	4.55752	5.20853	5.28449	5.61171	4.6841	5.90758	5.78642	5.35096	4.75787	-0.780895	0.021471
NM_001025715	Limd2	7.12681	7.0263	6.37575	6.34287	7.14062	7.0415	6.31493	6.11728	6.99457	7.09936	6.39257	6.14492	-0.782194	1.17308e-08
NM_001270954	Rasd1	5.34777	5.54586	4.15866	4.39523	6.05785	5.7104	5.07245	4.4671	6.17226	6.08077	5.67779	4.93679	-0.787444	0.00552414
NM_001106437	Fhdc1	4.69956	4.54421	3.62035	4.04329	4.51023	5.12635	4.31481	4.42517	4.85815	4.98545	4.44319	3.83169	-0.788129	0.0120948
NM_001108049	Gpr68	5.46395	5.12593	3.55784	3.80551	4.67668	4.88934	4.21822	3.85948	4.53362	4.69955	3.98405	3.7439	-0.792907	0.00837757
NM_173154	Clmp	6.78507	6.85046	6.4291	6.5036	6.67725	7.1403	6.06943	6.11728	7.18437	6.96155	6.25132	6.32208	-0.796803	1.44414e-07
NM_001102408	Uck2	5.31557	5.16881	4.2798	4.93585	5.07393	4.62391	4.33029	4.53438	4.59504	4.3813	3.73149	3.72109	-0.810403	0.0120825
NM_053311	Atp2b1	10.0332	9.98933	9.09802	9.45399	10.2468	10.2244	9.25858	9.36555	10.3931	10.0361	9.5053	9.30813	-0.816309	6.76543e-08
NM_001271363	Astn2	5.42223	5.57803	5.36286	5.31174	5.85809	5.89529	4.97729	5.36926	6.28464	5.68188	5.36586	5.03252	-0.8198	0.000301581
NM_001107922	Pm20d2	6.17707	6.04655	5.53499	5.88454	5.68418	5.82574	5.08163	5.23008	5.93634	5.82433	4.8662	5.24727	-0.829524	2.58514e-05
NM_053883	Dusp6	6.28077	6.25591	5.30695	5.78675	6.46609	5.8178	5.73319	5.48261	6.52452	6.28829	5.79248	5.36228	-0.830215	0.00155159
NM_001103354	LOC100125362	8.21536	8.23968	7.55877	7.93888	8.64306	8.82129	8.21631	8.08487	8.98606	8.81665	8.2228	7.90765	-0.83216	4.3405e-09
NM_001143847	Pde2a	5.07523	5.29029	4.05687	4.12088	5.25712	5.13915	4.25114	4.16139	5.42981	5.13624	4.81285	4.03028	-0.843616	0.00152247
NM_001012743	Pip5k1b	5.05197	5.05456	5.00508	5.36054	5.54237	5.66687	5.70377	5.6678	6.1147	6.20452	5.26618	5.39146	-0.846152	2.52312e-06
NM_001006998	Aldh3b1	5.28264	5.3134	4.04173	4.45638	5.61129	5.82574	4.70766	4.89334	6.06781	5.71253	5.25821	4.85535	-0.847418	0.000107219
NM_001128195	Bag2	4.38897	4.50459	3.8637	4.41076	4.06246	4.27539	3.72716	4.3673	4.75429	4.43129	3.73149	3.85282	-0.851967	0.012335
NM_001014108	Gpc4	4.85996	5.09958	4.9248	4.58516	5.51065	5.7104	5.52014	5.37661	6.22372	6.20092	5.60433	5.09594	-0.855427	2.41814e-05
NM_153470	Lzts1	6.07306	6.06483	6.17521	6.23795	6.49474	6.50219	6.37217	6.21484	6.86592	6.77329	5.85187	6.07469	-0.862203	1.33092e-09
NM_001107201	Prox1	7.19918	7.4233	5.87117	6.74327	6.47844	6.73922	6.3759	6.18584	6.66003	6.4816	5.95889	5.44115	-0.862349	0.0373273
NM_001015015	Usp1	4.72919	4.75024	4.66301	4.9677	5.21838	5.18924	5.25394	4.98277	5.65416	5.21684	4.51176	4.68903	-0.872353	0.000172471
NM_001017458	Tcp11l2	5.07523	4.90027	4.42695	4.92507	5.19861	5.12635	4.91702	4.73074	5.08059	5.11346	4.27978	4.23733	-0.872401	0.000334389
NM_024129	Dcn	4.73893	4.60792	5.56708	5.04935	5.06304	4.93409	5.07245	4.98277	4.92665	4.84497	3.84214	4.22117	-0.880689	0.000870918
NM_019348	Sstr2	4.69956	4.69263	4.26683	4.24737	4.4446	4.25201	3.88231	3.70452	4.25789	4.49144	3.82068	3.23345	-0.881043	0.00554682
NM_001106578	Sema3c	9.15452	8.92349	6.8523	7.53159	7.31602	7.49171	6.07404	6.12603	7.04165	7.38906	6.12131	6.54622	-0.884632	0.00704636
NM_001108265	Nagpa	3.26718	3.06586	2.55258	2.28447	3.7457	3.08246	2.71908	2.83269	4.0455	3.88537	3.21087	3.09839	-0.884999	0.0451282
NM_031143	Dgkz	9.56688	9.54497	8.57547	8.7285	10.1597	9.93749	8.80867	8.82912	10.246	10.182	9.51076	9.10841	-0.891806	9.82009e-13
NM_001130569	Mpped1	7.5276	7.36181	7.73743	7.63604	8.16763	7.47918	7.15529	7.032	8.17337	7.70324	7.27179	6.82552	-0.896187	0.012604
NM_001077640	Gadd45g	3.66485	4.07045	2.75187	3.16534	3.71819	3.6095	2.89602	3.1397	4.22718	4.16196	3.45329	3.26533	-0.896924	0.01898
NM_080898	Trpc5	6.3961	6.4352	5.56708	5.64948	6.34091	6.57935	5.22937	5.30905	6.16822	6.05708	5.41681	5.02322	-0.897337	2.93303e-07
NM_145682	Filip1	5.5102	5.84979	5.18817	5.54074	5.80678	5.76922	5.80145	5.62523	6.23148	6.23651	5.10685	5.56158	-0.897669	4.12595e-06
NM_013192	Kcnj6	8.57082	8.65226	7.49626	7.81595	9.13943	9.26842	8.2069	8.25109	9.16936	9.04905	8.23705	8.191	-0.89825	3.35267e-16
NM_199502	Chrdl1	4.57454	4.40768	3.02262	3.65713	3.66155	4.22825	3.05361	3.03208	3.93583	4.02215	3.45329	2.78316	-0.899169	0.0334467
NM_001169103	Crim1	6.80143	6.86096	6.07833	6.18021	7.0106	7.06516	6.33427	6.17745	7.43504	7.20193	6.58943	6.24424	-0.902947	1.11416e-10
NM_153814	Cacna1h	7.48192	7.19551	7.2434	6.99327	7.72822	7.99435	7.21073	7.23372	7.90892	8.14554	7.15873	7.10856	-0.903484	1.97353e-11
NM_213628	St8sia5	5.45215	5.03615	4.58157	4.74073	5.1167	5.12635	4.67164	4.54747	4.83797	5.22395	3.98405	4.34567	-0.906886	0.000448586
NM_001100488	Rimbp2	8.71417	8.84172	7.56805	7.92543	8.80136	9.00294	8.08781	8.06453	8.8541	8.9507	8.12332	7.84969	-0.913025	1.07794e-12
NM_001108551	Tmem144	4.41351	4.62033	3.05315	4.19451	4.7734	5.24951	3.92373	4.10938	5.16403	5.31332	4.24798	4.46027	-0.915635	0.00477521
NM_001191799	Trank1	6.43857	6.32578	6.55978	5.74447	7.09054	6.75593	6.85956	6.50715	7.35741	7.36996	6.56382	6.32586	-0.921614	0.00296098
NM_024138	Gng7	7.77969	7.67605	7.29221	7.34208	7.74023	7.6961	7.16827	6.90303	8.01385	7.75323	7.13502	6.78486	-0.923608	6.13256e-12
NM_080587	Gabra4	6.5781	6.57884	5.77828	6.19374	6.97617	7.14348	6.42	6.29463	7.25647	6.97426	6.26728	6.12768	-0.931172	6.9334e-10
NM_001100653	Sidt1	6.40836	6.39242	5.90922	6.11534	6.84242	6.71377	5.64924	5.73226	7.03502	6.59286	6.01666	5.78694	-0.933907	9.99187e-09
NM_001025737	Smpdl3b	5.06752	5.24292	3.81107	4.47127	5.58106	5.64908	5.22937	5.18892	5.48925	6.02488	4.91765	4.82358	-0.936197	5.24397e-05
NM_001191698	Ablim3	6.95144	7.06767	5.67408	6.19822	5.7193	5.83363	5.49974	5.56858	5.41626	5.79121	4.69984	4.71234	-0.938302	6.59907e-06
NM_001107000	Fstl4	4.8777	4.65694	3.73778	3.52064	4.10556	4.10318	2.71908	3.55702	4.42957	4.61555	3.53464	3.7439	-0.938456	0.00428977
NM_017041	Ppp3ca	10.4821	10.4507	9.22874	9.72214	10.6415	10.6957	9.69862	9.64095	10.8304	10.6304	9.9232	9.65539	-0.939042	8.22754e-08
NM_019211	Rasgrp1	8.94162	8.86602	7.18773	7.96279	9.38169	9.58726	8.08895	8.24206	9.54733	9.35655	8.71894	8.26283	-0.948094	0.00652631
NM_001108452	Cotl1	7.87777	7.75696	7.05447	7.00611	8.09597	8.0343	6.91967	6.84591	7.89434	7.978	7.09535	6.88058	-0.950574	1.11214e-16
NM_001107659	Sema5a	8.22493	8.4075	7.36399	7.79539	8.52101	8.90798	8.02019	8.10493	8.76738	8.76945	8.01055	7.60072	-0.951325	1.57337e-05
NM_001107344	Mylip	5.40397	5.1172	4.72121	4.97816	5.28551	4.9775	4.43428	4.74217	5.40944	5.45901	4.61511	4.40411	-0.951527	2.28392e-05
NM_001107076	Rab40b	6.11108	6.16141	5.08852	5.46093	6.61894	6.48223	5.75631	5.55568	6.7786	6.55672	5.89871	5.53567	-0.955474	1.71845e-08
NM_001034854	Ppapdc2	5.42223	5.62806	4.93303	5.20888	6.38531	6.26002	5.40784	5.41995	6.67433	6.3578	5.71898	5.42713	-0.957356	6.00821e-08
NM_001134731	Ttc9	5.81661	5.61571	5.05873	5.33634	5.64089	5.69314	5.09982	4.77592	5.90758	5.55797	4.94766	4.65333	-0.958041	6.43859e-06
NM_001105783	Wnt9a	3.00179	3.41834	3.2505	3.43209	4.70498	4.34334	4.1147	4.05544	5.55873	5.12869	4.51176	4.34567	-0.958392	0.000368849
NM_022609	B3gat2	6.04192	5.86029	5.05119	5.191	5.55019	5.93986	5.06321	4.92377	5.89298	6.06106	5.06183	5.02322	-0.958712	4.56814e-07
NM_001100974	Arhgef37	3.78258	3.85631	3.32745	3.05106	3.7727	4.07681	3.41489	3.03208	3.97332	4.26205	2.83621	3.55048	-0.963666	0.0157582
NM_133518	Rph3a	8.2976	8.23666	7.71254	7.7488	8.42962	8.43028	7.61334	7.65394	8.53248	8.52301	7.62279	7.50883	-0.96446	1.62793e-21
NM_001271394	RGD1565002	4.83291	4.53113	3.81107	4.15817	4.94934	5.53748	4.41988	4.43929	5.37483	5.29992	4.40043	4.40411	-0.967969	9.63159e-05
NM_019354	Ucp2	5.7362	5.93174	4.29265	4.39523	5.61874	5.658	4.23477	3.75052	5.81768	5.8794	5.16762	4.57918	-0.969621	6.31339e-06
NM_001013243	Slc30a3	6.89373	6.83989	6.32347	6.38673	7.30912	7.19035	6.57754	6.41376	7.54496	7.58813	6.71397	6.48324	-0.970907	4.74836e-15
NM_001079884	Galnt18	6.80839	6.78582	6.16126	6.47063	6.71601	6.6615	6.02253	5.99841	6.93405	6.79254	6.01666	5.78144	-0.972185	2.23946e-11
NM_012927	Cdh6	4.44956	4.46386	3.66056	4.02322	4.4941	4.12908	3.86114	4.29154	4.5083	4.16196	3.53464	3.32705	-0.973535	0.00379148
NM_001005885	Dnajb13	4.02486	4.84846	3.37657	3.98223	4.67668	5.04707	3.70357	3.10471	5.46314	5.16608	4.56436	4.17156	-0.973615	0.0062155
NM_001048044	Cdc42ep3	3.9088	4.12372	3.62035	3.82882	3.92484	3.41271	3.81785	3.77298	4.30276	4.51482	3.45329	3.55048	-0.973714	0.00298407
NM_001100516	Kctd1	5.94843	5.86552	5.0737	5.32819	6.03016	5.93986	4.69575	4.90355	6.16822	6.06897	5.30533	4.99498	-0.980149	5.31481e-08
NM_198778	Mpped2	6.17348	6.31055	4.86582	4.9677	5.91977	6.16308	5.22937	5.27011	6.06347	6.04107	5.04341	5.13959	-0.98021	1.58278e-08
NM_031114	S100a10	4.57454	4.78373	4.17264	4.24737	4.10556	4.07681	3.35558	3.03208	4.48253	4.22	3.61164	3.23345	-0.986251	0.00199844
NM_001191553	Ccdc85a	6.73239	6.9098	6.06716	6.45947	6.81021	7.12107	6.6778	6.39578	6.87832	7.31609	6.23113	6.03363	-0.989092	3.73451e-07
NM_022008	Fxyd7	6.27743	6.2278	4.84852	5.12663	5.6627	5.53748	4.64711	4.49439	5.54634	5.4224	4.63983	4.38972	-0.995627	8.46132e-07
NM_022678	Zfp238	9.605	9.41876	8.21266	8.46118	9.35403	9.42492	8.2934	8.25009	9.47851	9.38774	8.55396	8.31612	-0.995858	3.12164e-19
NM_001037650	Nphp4	5.91444	5.75167	4.79533	4.9677	5.78042	5.60362	4.69575	4.6722	5.53385	5.66108	4.68803	4.56644	-1.00014	3.59225e-07
NM_001107348	Rreb1	4.54151	4.60792	4.25374	3.87434	5.05206	5.00573	4.68374	4.43929	5.06331	5.89729	4.77987	4.33068	-1.00038	0.000581864
NM_024367	Epha5	4.73893	4.69263	3.42407	4.28156	4.573	4.79543	3.94401	3.55702	4.46947	4.57165	3.77677	3.35694	-1.0004	0.00287037
NM_001012099	Xkr8	2.86611	3.1017	2.55258	2.58751	3.44371	2.97233	3.09046	2.87483	3.46899	3.81179	2.83621	2.6446	-1.02047	0.0288112
NM_024364	Hr	6.60498	6.2678	4.25374	4.7651	5.68418	5.88773	4.43428	3.81688	5.52125	5.56917	4.61511	4.48756	-1.02381	8.11979e-06
NM_001134746	Lrrtm4	5.57147	5.69998	4.65308	4.92507	5.28551	5.37384	5.2458	5.03945	5.72181	5.97519	4.87664	4.83425	-1.02502	1.22191e-07
NM_001109069	Mfsd4	5.53837	5.43782	5.1249	5.09813	5.90154	6.05241	5.26204	5.53612	6.40614	6.27124	5.43811	5.21498	-1.02671	2.01186e-09
NM_022676	Ppp1r1a	6.72995	6.45958	5.9463	5.94446	6.34542	6.23639	5.87194	5.44814	6.57112	6.67297	5.65977	5.55515	-1.02989	2.01255e-10
NM_001191921	Zfp286a	3.62337	3.44649	2.92694	2.9695	4.28502	4.22825	4.0967	3.7277	4.13093	3.60952	3.03567	2.86866	-1.03031	0.00984523
NM_001191840	Tgfb1i1	4.93816	4.58278	3.94735	3.75772	4.22765	4.04995	3.32498	3.06885	4.14742	3.75403	3.3964	2.4913	-1.04038	0.00816558
NM_001033656	Man1a1	5.88403	5.93174	4.94122	5.54779	6.35884	6.42066	5.2781	5.2936	6.58632	6.00438	5.70733	4.73529	-1.04081	0.021572
NM_001005530	Slc16a13	3.9088	3.62953	4.10138	3.20151	3.82521	3.53398	3.05361	3.42142	3.46899	3.97237	2.99792	2.59529	-1.04288	0.0285292
NM_001106165	Car7	3.97626	4.10618	2.71415	2.83782	4.58828	3.84647	3.6552	3.17386	4.89769	4.61555	3.98405	3.52437	-1.04382	0.00217662
NM_078619	Slc8a2	9.69347	9.60396	8.67392	8.64149	9.64125	9.61787	8.66567	8.50782	9.67584	9.68618	8.80547	8.44697	-1.04559	6.84183e-22
NM_001107881	Plxnd1	5.98574	5.99029	5.08113	5.02937	5.63354	4.91933	4.00318	3.65701	5.07198	5.13624	4.14812	4.04872	-1.04875	2.00476e-05
NM_133568	Rasd2	6.96811	6.78582	5.47986	5.54779	6.88015	6.76422	5.23761	5.33947	6.89062	6.55108	5.70147	5.68456	-1.05017	9.11607e-12
NM_001109501	Arhgap10	4.42563	4.40768	3.4925	3.78181	4.55756	4.22825	4.13248	4.22793	4.87805	4.65816	3.75431	3.78846	-1.05331	0.000118684
NM_053774	Usp2	5.22141	5.1172	4.40344	3.91847	5.76033	5.60362	4.82162	4.56044	5.89786	6.04107	5.01535	4.86578	-1.05356	7.89474e-08
NM_001105970	Nhlh1	4.07187	4.07045	3.57898	3.78181	2.92357	2.91394	2.97696	3.06885	3.91671	4.71981	3.42513	3.35694	-1.05828	0.00522135
NM_001025137	Ier5	5.58774	5.4095	4.76798	5.06906	5.8133	5.9103	5.31748	4.99237	6.28091	6.03704	5.22592	5.01387	-1.06034	2.34951e-08
NM_001107139	Pitpnm2	7.75349	7.79851	7.34715	7.28001	8.37892	8.39068	7.89949	7.6824	8.60369	8.83823	7.84103	7.47345	-1.06093	1.13269e-17
NM_021659	Syt7	7.81351	7.74284	6.68448	6.56735	8.08255	7.97663	6.83535	6.8326	8.05705	8.07357	6.9815	7.03419	-1.06298	1.66454e-22
NM_001014006	F12	3.00179	2.26068	1.85089	2.14285	3.63237	3.81491	2.81026	2.19847	3.91671	3.65231	3.17749	2.37923	-1.06346	0.038991
NM_001106584	Rpa3	3.00179	3.5012	3.08305	3.33774	3.40972	3.02845	3.12638	3.17386	3.46899	3.79279	2.60467	2.78316	-1.06346	0.0202168
NM_001012041	Irf9	3.51413	3.85631	3.9795	3.12824	4.573	3.49468	3.92373	3.70452	5.16403	4.78855	3.63642	4.23733	-1.06682	0.0169221
NM_001191100	Rbm24	3.23999	3.29989	2.21727	2.53179	3.71819	3.08246	2.76539	2.83269	3.8376	3.60952	3.03567	2.43635	-1.07262	0.0220753
NM_013095	Smad3	5.36045	5.43782	5.00508	5.15457	6.52284	6.32867	5.85597	5.70915	7.0239	6.914	6.10808	5.67866	-1.07285	1.47321e-11
NM_001169137	Epha5	6.96188	6.81581	5.24878	5.94446	6.7806	6.7476	5.55352	5.85839	6.58632	6.77813	5.84657	5.36963	-1.07336	2.64104e-06
NM_173310	Chst15	4.24597	4.54421	3.42407	4.02322	4.79989	4.65989	3.70357	3.88032	4.93617	4.943	3.92493	3.89419	-1.08015	7.05372e-05
NM_001191872	Stxbp6	5.98574	6.1007	5.28139	5.60966	6.0413	6.82489	5.85597	5.78846	6.62217	6.71141	5.65977	5.53567	-1.08413	4.56814e-07
NM_001108892	Sall3	3.09578	2.69545	3.2505	2.41342	2.26313	2.58024	2.76539	3.03208	3.79635	3.34841	2.748	2.4913	-1.08738	0.0394814
NM_001191662	Hunk	4.58538	4.51792	3.11234	3.96129	4.60339	4.67754	3.90317	3.33348	4.69941	4.74967	3.48092	3.87365	-1.09308	0.000592165
NM_053559	Trpc6	5.58774	5.94167	3.9795	4.98855	5.60379	5.88012	4.93739	4.45326	5.97844	5.83366	4.67613	4.97584	-1.10016	0.000893544
NM_001005886	Dagla	8.89771	8.66205	7.27774	7.38793	8.67023	8.69261	7.32916	7.32205	8.73773	8.6889	7.7784	7.40713	-1.11277	6.992e-21
NM_017289	Gabrd	4.25957	4.47756	3.89774	4.19451	4.52618	4.93409	4.46267	4.6359	5.61911	5.61856	4.72316	4.30023	-1.12544	8.46132e-07
NM_001167842	Sned1	3.1258	3.38962	2.99143	2.53179	2.53946	2.91394	3.29372	2.83269	3.11363	3.32216	2.13368	2.37923	-1.13015	0.0344923
NM_031358	Kcnj11	4.97985	4.64484	3.66056	3.73322	5.00731	5.2257	3.7957	3.77298	5.16403	4.97706	4.32621	3.52437	-1.14238	2.94557e-05
NM_001105911	Slc29a4	4.97161	5.6219	4.84852	4.55752	4.71893	4.69499	3.86114	4.037	4.58297	4.8264	3.68473	3.57612	-1.14369	8.65606e-05
NM_001105736	Chic2	3.1258	3.38962	2.32128	2.6929	2.33733	2.78956	3.0158	3.23984	3.27246	2.8933	2.26661	1.97885	-1.15024	0.039271
NM_145777	Olfm3	4.72919	5.02686	5.09587	5.57561	5.31336	4.9775	5.03514	4.8089	5.48925	5.4224	4.34136	4.34567	-1.1508	4.92647e-07
NM_001173433	Tle1	6.01811	5.80156	5.31957	5.09813	6.06333	6.1568	5.59898	5.47578	6.53396	6.87614	5.55319	5.58703	-1.16291	2.19272e-12
NM_001107170	Tfcp2l1	2.59282	3.55391	2.50919	2.47382	3.14632	3.74964	3.47185	3.06885	4.13093	3.60952	2.44552	3.13336	-1.17459	0.0210231
NM_147211	Wipf3	8.84455	8.84172	7.71731	7.97067	9.64719	9.64168	8.4672	8.16242	9.80524	9.65529	8.66652	8.43913	-1.1769	1.03877e-23
NM_172042	Kcnk2	3.468	3.72456	3.11234	3.23679	3.26514	4.17952	3.44365	3.68096	3.64194	3.58765	2.32874	2.78316	-1.17834	0.0102205
NM_001134472	RGD1309079	5.05977	5.07274	4.34294	4.94654	6.24779	6.49722	5.59898	5.28581	6.26965	6.39921	5.3207	5.01387	-1.18315	1.24822e-09
NM_001137647	Sh3bgrl2	3.97626	3.87715	3.08305	3.36988	3.87589	3.74964	3.38554	3.44958	4.42957	4.05441	3.42513	2.82654	-1.18648	0.00085965
NM_001109968	Gls	4.9466	4.55718	4.31801	4.61228	4.63315	4.74608	4.59678	4.22793	5.21969	5.02668	4.11324	3.85282	-1.18695	2.87345e-06
NM_001107303	Arrdc2	4.40129	4.53113	3.2239	3.52064	4.39334	4.72925	3.7957	4.01832	5.00114	5.23103	3.92493	4.03028	-1.1946	2.64104e-06
NM_001100979	RGD1311084	3.39593	2.74163	2.50919	2.2154	3.57219	3.45428	2.14947	2.26337	3.73219	3.24039	2.65405	2.19288	-1.21764	0.0172231
NM_001108098	Cpm	6.14078	5.96618	4.10138	4.70338	6.38531	6.49224	4.88592	5.11172	6.10629	6.23651	5.10685	4.83425	-1.22252	7.22877e-11
NM_001271261	Pxdn	6.04585	5.79062	5.35063	5.1729	5.89542	5.85706	5.46509	5.19724	6.28091	6.6573	5.33591	5.22312	-1.22331	8.97936e-12
NM_001007646	Fkbp9	5.66643	5.48609	4.53905	4.33138	5.83907	5.85706	4.93739	4.91369	6.61032	6.53402	5.57258	5.12229	-1.2274	1.58087e-12
NM_173146	Unc13c	4.98804	4.8272	4.86582	4.81265	3.66155	3.57223	3.16144	3.36339	4.66545	4.85416	3.33717	3.78846	-1.25333	3.02312e-06
NM_139258	Bmf	3.21228	3.17083	2.04568	2.14285	3.66155	3.32581	3.26177	3.1397	3.27246	3.18318	2.50054	1.72745	-1.25843	0.013153
NM_001107357	Arhgap12	6.88718	6.8104	6.12219	6.52873	7.29523	6.98943	6.04147	6.17323	7.44341	6.93581	6.11691	5.79242	-1.26032	5.74193e-10
NM_053764	Rgs14	6.77563	6.78306	5.92994	5.98653	7.87245	7.74087	6.41274	6.27509	7.96001	7.87225	6.79049	6.46962	-1.28609	1.54066e-25
NM_198782	Dgki	6.51712	6.36687	4.98938	5.71975	6.20879	6.56519	5.42958	5.56214	6.67148	6.38976	5.43104	5.06004	-1.30148	1.61317e-08
NM_001014088	Eepd1	5.21444	5.06368	4.51732	4.65203	5.15823	5.44773	4.37578	4.48081	5.43654	5.61856	4.3712	4.15464	-1.30914	4.80907e-10
NM_001008880	Scn4b	4.07187	3.99621	2.75187	2.2154	6.08503	5.58503	4.18453	4.14426	6.3889	6.33828	4.80194	5.26314	-1.33826	1.01199e-10
NM_001007611	Fam101b	3.53665	3.57956	2.46446	2.58751	4.1679	3.36992	3.0158	2.49718	3.57034	3.7142	2.50054	2.43635	-1.33868	0.00324908
NM_001024982	Cpne9	2.63518	2.19582	1.54199	2.14285	3.60259	3.28031	2.07788	2.13052	2.97265	3.81179	2.50054	2.05378	-1.34916	0.0157631
NM_001191702	Zfhx4	3.68515	3.81372	2.21727	2.88306	4.08417	3.64583	3.47185	2.74452	4.57079	4.41896	3.63642	2.69228	-1.34998	0.000633371
NM_001013148	Plekhf1	1.95452	1.42514	1.85089	1.71262	2.97095	3.08246	2.07788	1.63772	3.38802	3.24039	2.13368	2.19288	-1.35615	0.00997518
NM_001105711	Grm2	5.47565	5.78512	3.931	4.71594	5.78042	6.15049	5.25394	4.83048	5.76521	5.54099	4.8662	3.47069	-1.36997	0.0361441
NM_001108351	Sertad4	5.12066	4.76149	3.37657	4.12088	4.94934	4.84315	4.31481	4.10938	5.01918	4.98545	3.94491	3.35694	-1.39157	6.61135e-07
NM_001107577	Lrrc10b	6.42052	6.44918	4.50633	5.136	7.0662	7.03808	5.26204	5.10288	7.0979	6.66776	5.69559	5.28663	-1.41171	3.61943e-13
NM_001191714	Vav3	4.92115	5.22677	3.6406	4.45638	5.4864	5.658	4.70766	4.45326	6.08075	6.00025	4.81285	4.48756	-1.41682	1.08774e-10
NM_001106995	Nipal4	4.50772	3.97703	2.5947	3.01086	4.39334	3.18478	3.5533	3.58267	3.8376	4.05441	2.83621	2.4913	-1.42285	0.00124266
NM_017193	Aadat	1.28566	0.881823	0.231205	0.541526	2.71672	2.78956	1.83894	2.44218	3.27246	3.26816	2.06232	2.05378	-1.44299	0.0087539
NM_001136229	Trpm4	2.79316	3.17083	2.92694	2.53179	2.53946	2.91394	2.2828	2.05921	2.27137	3.54287	2.20167	1.42279	-1.4568	0.0264341
NM_001191070	Tbr1	4.77726	4.5954	3.14105	3.33774	4.93746	5.18924	3.32498	3.17386	5.03699	5.25898	3.82068	3.69792	-1.46088	3.15406e-09
NM_013154	Cebpd	3.95969	4.01513	2.50919	3.05106	3.90057	4.25201	3.0158	2.99434	3.99171	4.50318	2.99792	2.86866	-1.4609	4.48232e-05
NM_001044250	Stat6	4.60682	4.40768	2.71415	2.47382	4.46129	4.52985	3.44365	2.32547	4.73259	4.46768	3.50803	2.90958	-1.46374	1.71064e-05
NM_001107195	Olfml2b	4.8777	4.96981	3.6406	3.54899	4.90122	5.21365	2.81026	3.3927	4.72161	4.87237	3.3964	3.44308	-1.46643	5.09569e-08
NM_031609	Nbl1	5.99796	5.96131	4.67287	4.67794	6.70904	6.39954	5.31748	4.87269	6.59236	6.74392	5.14189	5.30975	-1.46651	3.82211e-18
NM_001047102	Cadm2	7.68584	7.4444	5.41669	6.08177	7.46206	7.43575	5.807	5.72075	7.2977	7.15806	5.83592	5.7195	-1.46675	1.99144e-19
NM_001135710	Sec14l5	2.45774	2.32275	1.54199	1.60871	3.22661	3.18478	2.34512	2.26337	3.4425	3.49666	2.26661	2.12501	-1.48453	0.00161199
NM_001031660	Msrb2	3.83803	3.91793	2.95954	2.9695	4.01803	3.64583	3.32498	3.1397	4.31742	4.45565	3.36709	2.54423	-1.49327	1.59119e-05
NM_001108153	Sema7a	8.72217	8.54079	7.17216	7.24578	9.03947	9.17207	7.2253	7.25979	9.20771	9.21164	7.90744	7.46489	-1.51113	5.40721e-36
NM_012727	Camk4	7.25458	7.10568	5.16739	5.58933	6.78392	6.71804	4.62216	4.6722	6.62806	6.43947	5.26618	4.7911	-1.51612	3.12164e-19
NM_001191716	Ndst3	3.64426	4.07045	3.37657	3.7083	4.28502	3.9076	3.7957	3.81688	5.26574	4.89035	3.96461	3.23345	-1.51926	5.13294e-07
NM_001109458	Fam163b	6.70033	6.892	5.84524	5.87897	7.26465	7.54799	6.44866	6.3367	7.44842	7.54336	6.09473	5.86703	-1.52637	9.37368e-30
NM_130400	Dhfr	2.59282	2.05663	2.71415	2.53179	2.47518	2.14536	1.55243	2.05921	2.49407	2.16685	1.31174	1.17682	-1.54387	0.0356025
NM_001134963	Crispld1	2.01992	2.8719	1.91878	2.74284	2.53946	3.28031	1.44272	1.18081	2.89662	2.53016	1.53901	1.53165	-1.54685	0.0282738
NM_001130013	Cdc42bpg	4.97161	4.98908	3.05315	3.68294	4.63315	4.94871	4.21822	3.20723	5.21187	5.22395	3.82068	3.65043	-1.55115	6.08352e-08
NM_001034932	C1qtnf6	3.06513	3.02909	2.50919	2.58751	2.26313	2.24345	2.34512	1.90506	2.54476	2.78211	1.7353	1.17682	-1.56769	0.0113969
NM_133610	Kcnh5	2.20001	1.90257	1.14842	0.296023	2.4079	3.28031	1.83894	1.63772	2.77451	3.02937	1.42985	1.81621	-1.61498	0.0118843
NM_134331	Epha7	8.2651	8.10375	6.15424	6.83247	8.39855	8.5573	7.03285	7.11346	8.79316	8.63458	7.34503	6.80397	-1.62326	3.88252e-09
NM_022225	Htr1b	3.1552	3.76983	3.37657	3.12824	3.57219	3.93721	2.5705	3.06885	4.45629	3.97237	3.30662	1.81621	-1.63752	0.000614791
NM_001109306	Satb2	3.62337	3.2042	2.3706	3.27123	3.30267	3.57223	1.92306	1.82133	4.09736	3.06147	2.70179	1.53165	-1.65464	0.00446475
NM_020100	Ramp3	1.38829	2.05663	2.21727	1.60871	3.01684	2.42165	2.14947	1.53633	2.33035	3.18318	1.82427	1.17682	-1.6662	0.0179764
NM_001271185	LOC100360552	3.23999	2.69545	2.10517	2.47382	3.26514	2.50312	1.65439	2.60126	3.49501	3.18318	2.20167	1.63287	-1.67644	0.00313957
NM_001013062	Thbs1	2.40974	3.87715	2.5947	2.14285	3.0613	3.84647	2.34512	2.44218	2.64109	3.42444	1.64049	1.81621	-1.68408	0.0147347
NM_001109001	Arid3b	2.3601	2.32275	2.27021	1.60871	2.53946	2.42165	2.07788	1.90506	3.14683	2.92854	0.885253	2.19288	-1.69525	0.00533387
NM_001109609	Lingo3	5.21444	5.23487	3.27661	3.98223	5.51065	5.76096	3.63039	3.75052	5.85833	5.56917	4.26397	3.87365	-1.69644	8.94361e-14
NM_131912	Kcnh7	4.28639	4.34923	3.11234	3.73322	5.24753	5.37384	3.47185	4.17831	5.03699	4.67901	3.30662	3.09839	-1.77275	2.0578e-09
NM_001107239	Adcy1	8.9985	9.17503	7.10999	7.65573	9.43124	9.87239	8.0821	7.99458	9.8962	9.69132	8.37412	7.54012	-1.78469	1.67701e-06
NM_024395	Htr5b	3.99264	4.01513	2.95954	3.94004	4.88894	3.96623	2.89602	2.83269	4.69941	4.31627	3.48092	1.81621	-1.78687	0.0140599
NM_001191800	Dclk3	3.78258	3.74737	2.92694	3.65713	4.28502	3.84647	3.29372	2.65061	4.25789	3.81179	2.55355	2.31975	-1.8056	8.43559e-06
NM_001106630	Jph1	5.17191	5.25888	3.55784	3.85176	5.53451	5.89529	4.23477	4.037	5.79692	5.88837	4.19891	3.97352	-1.81379	1.21209e-18
NM_001134502	RGD1311892	2.01992	1.81889	2.21727	2.64117	1.59781	1.80331	1.44272	2.32547	2.14564	1.59491	0.70957	0.880109	-1.83701	0.0456368
NM_031016	Chrm2	2.79316	3.2042	2.21727	2.83782	3.10444	3.32581	1.92306	2.74452	3.27246	3.18318	1.42985	1.97885	-1.83931	0.00075716
NM_001108156	Itga11	4.49627	4.40768	2.67542	3.01086	3.66155	4.34334	3.35558	2.91578	4.08028	4.10149	2.87837	1.81621	-1.84946	2.41458e-06
NM_001191973	Ccdc129	1.28566	1.42514	0.605442	0.934345	2.66002	2.14536	1.55243	0.883379	2.59373	1.90904	1.42985	0.506152	-1.85032	0.024117
NM_053630	Kcnh4	2.25537	2.19582	1.85089	1.49674	1.92101	2.50312	1.92306	2.13052	3.27246	2.74306	1.64049	1.42279	-1.89909	0.00115055
NM_031825	Fbn1	5.10568	5.67045	4.2798	4.5435	5.56571	5.68444	4.97729	4.38199	5.42981	5.76708	4.02215	3.49778	-1.9033	3.97005e-13
NM_175593	Tpsg1	1.95452	1.30727	1.4532	1.49674	1.71378	1.92656	0.717535	1.98419	2.20987	1.68009	0.70957	0.880109	-1.93623	0.0373273
NM_145095	Kcnh8	3.00179	2.32275	1.85089	2.14285	2.66002	2.42165	1.65439	1.90506	1.4922	2.53016	1.04185	0.705214	-1.94628	0.0205881
NM_001106845	Ankrd34c	2.86611	2.38226	1.35858	1.49674	2.92357	3.57223	1.05238	1.82133	3.00921	2.96294	1.18309	1.63287	-2.01975	0.000719098
NM_001108432	Prr16	2.14244	1.73007	2.04568	2.06646	1.82111	2.42165	2.00254	2.13052	2.38701	2.85718	1.18309	1.17682	-2.03214	0.00199629
NM_001047963	LOC500877	1.17517	2.19582	0.430424	1.49674	1.82111	1.80331	1.44272	1.3093	2.20987	2.16685	1.04185	0.705214	-2.04167	0.0163866
NM_138838	Pou3f1	4.99619	4.47756	3.11234	4.28156	5.38508	5.2015	3.41489	3.88032	5.74367	5.35276	4.14812	2.59529	-2.0835	0.00676297
NM_012874	Ros1	1.05551	1.17891	1.03061	0.541526	2.33733	1.66854	1.92306	0.883379	2.27137	2.66163	1.04185	1.03608	-2.09453	0.00571608
NM_001246183	Lyzl4	2.14244	1.98165	1.03061	0.934345	4.08417	3.74964	2.07788	1.90506	4.38852	4.17669	2.83621	1.72745	-2.12459	4.96266e-07
NM_080399	Ddit4l2	2.20001	2.59842	2.10517	1.71262	3.69015	3.45428	2.51737	2.87483	4.63068	4.10149	2.50054	2.43635	-2.1291	6.4614e-08
NM_001191849	Ndst4	2.54918	2.95264	1.62563	3.94004	3.37491	3.36992	2.85378	3.20723	3.95469	3.58765	2.06232	1.81621	-2.15254	0.00937224
NM_001170557	Plk5	1.95452	2.26068	2.3706	1.24278	3.44371	3.84647	2.71908	2.55015	4.76502	4.36853	2.91933	2.12501	-2.20067	8.13348e-08
NM_021576	Nt5e	2.93554	3.55391	1.25732	2.88306	4.10556	4.36529	3.26177	2.19847	4.5585	4.47961	2.50054	2.54423	-2.20206	2.04643e-05
NM_001114604	Pcdhb21	1.65851	0.881823	1.03061	1.9858	2.33733	2.3353	2.14947	2.385	2.27137	2.10658	1.04185	0.506152	-2.22983	0.00648148
NM_001006968	Tsen34	0.781542	1.63541	2.16231	1.24278	1.00964	1.16678	1.05238	1.73244	2.27137	2.10658	0.509488	1.03608	-2.23096	0.00941363
NM_012940	Cyp1b1	4.75823	4.37875	2.16231	1.90036	4.41063	4.04995	1.44272	1.73244	2.81637	3.24039	1.18309	1.42279	-2.28014	1.12714e-05
NR_024118	Tnxa-ps1	1.17517	1.17891	0.430424	0.934345	1.59781	0.698261	0.717535	1.03974	2.38701	1.19279	0.70957	0.506152	-2.31424	0.0202768
NM_001106687	Clspn	2.40974	1.90257	1.77964	2.2154	1.59781	2.14536	1.19455	0.707982	2.64109	2.82014	1.04185	0.880109	-2.54235	0.000142032
NM_013064	Hcrtr1	2.45774	2.54734	2.16231	2.35038	2.33733	2.0401	1.19455	0.707982	2.59373	1.97794	0.277119	1.03608	-2.59858	0.000736978
NM_001106215	Smoc2	0.443059	1.30727	0.902324	0.296023	0.591399	1.92656	0.894651	0	2.33035	1.40782	0.70957	0.27516	-2.66629	0.0113798
NM_001106257	Mybpc2	0.443059	0	0.605442	0.296023	2.1849	0.698261	0.280707	0.508272	2.64109	2.10658	0	1.17682	-2.70156	0.00210846
NM_001013233	Gypc	1.95452	1.63541	0.430424	1.24278	2.53946	2.65344	1.55243	1.42727	3.00921	2.82014	1.04185	0.880109	-2.75239	1.30028e-05
NM_031696	Gpr88	3.8013	2.49438	1.77964	2.47382	2.53946	1.92656	1.74962	1.53633	2.64109	2.96294	0.509488	1.17682	-2.79938	0.000109549
NM_017310	Sema3a	2.3601	1.42514	1.25732	1.9858	0.591399	0.698261	0.717535	0.883379	1.77297	1.3043	0.277119	0.27516	-3.04429	0.00970384
NM_001108135	Robo3	2.59282	2.26068	0.231205	0.296023	5.43663	5.12635	1.05238	0	5.68274	5.39116	2.95916	2.19288	-3.13515	1.89625e-24
NM_181087	Cyp26b1	5.40397	5.10842	2.3706	3.82882	4.9728	5.51801	2.00254	2.19847	5.36076	5.09806	2.20167	2.43635	-3.18483	1.12233e-14
NM_031823	Wfs1	8.4403	8.25368	5.76911	5.74447	9.49138	8.892	6.25127	5.70332	9.84939	9.13547	6.82053	5.46193	-3.25669	4.05223e-08
NM_173839	Tph2	3.26718	3.33042	1.70469	1.24278	3.01684	2.42165	1.32396	1.18081	2.85706	2.74306	0.277119	0.705214	-3.74063	9.24593e-08
NM_017110	Cartpt	3.64426	4.01513	0.902324	2.47382	2.601	3.41271	0.717535	1.3093	3.30223	3.32216	1.04185	0.27516	-3.76407	4.53318e-08
NM_001102381	Nts	5.49303	5.14324	2.5947	3.54899	6.07963	5.6401	2.07788	2.26337	6.29948	5.9794	3.07245	1.42279	-3.93624	2.37571e-12
NM_001108227	Wnt10a	0.781542	1.038	0	0.934345	2.87457	3.36992	0	0.508272	2.64109	1.68009	0.277119	0.27516	-3.97033	4.24244e-05
NM_001106976	Ppl	3.7444	3.5012	1.62563	1.37534	5.47822	6.02508	2.07788	1.53633	5.54011	4.66862	1.53901	1.53165	-4.18163	7.8139e-26
NM_001106759	Exoc3l4	0.781542	1.63541	0.430424	0.934345	2.601	1.66854	0.717535	0.276404	2.07841	1.90904	0	0.27516	-4.51358	5.29283e-05
NM_001003978	Gspt1	2.86611	3.2042	0	0	0.591399	0.951455	1.74962	0.508272	2.64109	2.92854	0	0.506152	-4.65142	4.46344e-08
NM_021589	Ntrk1	3.1258	2.38226	0.430424	0.296023	4.4446	3.6095	0.717535	0.508272	3.89733	4.3813	0.509488	0.705214	-4.93369	3.14179e-16
NM_001109149	Nmb	3.37108	3.26869	0.231205	1.71262	2.53946	3.36992	1.32396	1.3093	3.4425	3.02937	0.277119	0.27516	-5.16718	3.82944e-11
NM_017016	Hdc	1.28566	2.26068	0.231205	0.296023	2.66002	4.20409	0.280707	0	2.54476	2.74306	0	0.27516	-5.32852	3.59225e-07
NM_001191063	Ccdc27	2.20001	2.19582	1.25732	1.24278	2.4079	1.92656	0.717535	0.276404	2.97265	2.33386	0	0.27516	-5.36892	9.81705e-09
NM_001107005	Wnt3a	0.443059	0.275812	0	0	1.18064	0.698261	0	0	2.20987	1.5044	0	0	-6.69859	7.27733e-06
NM_001108140	Cd3e	0.925019	1.42514	0.231205	0	3.01684	2.78956	0	0	3.46899	3.24039	0	0	-8.45899	4.90471e-15
