# Supplementary material for: Dorsal and Ventral Hippocampus Differentiate in Functional Pathways and Differentially Associate with Neurological Disease-Related Genes during Postnatal Development
Source: Front Mol Neurosci. 2017 Oct 16;10:331. doi: 10.3389/fnmol.2017.00331 (PMC5650623; doi:10.3389/fnmol.2017.00331)
Supplement: Supplementary file 2 [file Data_Sheet_2.xlsx]

## Sheet: Dorsally-enriched genes
Supplementary Table S2. Full gene list of dorsally or ventrally enriched group at all developmental ages in Figure 4.
	gene_symbol	P14-DH-1_hits_count	P14-DH-2_hits_count	P14-VH-1_hits_count	P14-VH-2_hits_count	P28-DH-1_hits_count	P28-DH-2_hits_count	P28-VH-1_hits_count	P28-VH-2_hits_count	P45-DH-1_hits_count	P45-DH-2_hits_count	P45-VH-1_hits_count	P45-VH-2_hits_count	P14_VH_vs_DH_FDR	P14_VH_vs_DH_log2FC	P28_VH_vs_DH_FDR	P28_VH_vs_DH_log2FC	P45_VH_vs_DH_FDR	P45_VH_vs_DH_log2FC
NM_001108135	Robo3	2.59282	2.26068	0.231205	0.296023	5.43663	5.12635	1.05238	0	5.68274	5.39116	2.95916	2.19288	1.27424e-08	-4.32179	3.0363e-42	-6.09664	1.89625e-24	-3.13515
NM_021589	Ntrk1	3.1258	2.38226	0.430424	0.296023	4.4446	3.6095	0.717535	0.508272	3.89733	4.3813	0.509488	0.705214	1.56035e-08	-4.23442	2.88276e-15	-4.85214	3.14179e-16	-4.93369
NM_017016	Hdc	1.28566	2.26068	0.231205	0.296023	2.66002	4.20409	0.280707	0	2.54476	2.74306	0	0.27516	0.00125915	-3.53809	2.59035e-11	-6.4066	3.59225e-07	-5.32852
NM_001108140	Cd3e	0.925019	1.42514	0.231205	0	3.01684	2.78956	0	0	3.46899	3.24039	0	0	0.0149124	-3.37838	1.70984e-11	-7.95834	4.90471e-15	-8.45899
NM_001109149	Nmb	3.37108	3.26869	0.231205	1.71262	2.53946	3.36992	1.32396	1.3093	3.4425	3.02937	0.277119	0.27516	8.55398e-07	-2.97758	0.000762397	-2.20748	3.82944e-11	-5.16718
NM_012940	Cyp1b1	4.75823	4.37875	2.16231	1.90036	4.41063	4.04995	1.44272	1.73244	2.81637	3.24039	1.18309	1.42279	6.77368e-14	-2.86222	2.73302e-13	-3.13712	1.12714e-05	-2.28014
NM_031823	Wfs1	8.4403	8.25368	5.76911	5.74447	9.49138	8.892	6.25127	5.70332	9.84939	9.13547	6.82053	5.46193	1.21293e-05	-2.61505	4.70287e-08	-3.23935	4.05223e-08	-3.25669
NM_001106976	Ppl	3.7444	3.5012	1.62563	1.37534	5.47822	6.02508	2.07788	1.53633	5.54011	4.66862	1.53901	1.53165	7.08012e-09	-2.59328	1.75501e-31	-4.37795	7.8139e-26	-4.18163
NM_017110	Cartpt	3.64426	4.01513	0.902324	2.47382	2.601	3.41271	0.717535	1.3093	3.30223	3.32216	1.04185	0.27516	3.43624e-05	-2.35478	7.19355e-05	-2.74315	4.53318e-08	-3.76407
NM_001102381	Nts	5.49303	5.14324	2.5947	3.54899	6.07963	5.6401	2.07788	2.26337	6.29948	5.9794	3.07245	1.42279	3.09977e-05	-2.32833	1.66055e-12	-4.03036	2.37571e-12	-3.93624
NM_173839	Tph2	3.26718	3.33042	1.70469	1.24278	3.01684	2.42165	1.32396	1.18081	2.85706	2.74306	0.277119	0.705214	2.07375e-05	-2.23559	0.00152432	-2.04603	9.24593e-08	-3.74063
NM_181087	Cyp26b1	5.40397	5.10842	2.3706	3.82882	4.9728	5.51801	2.00254	2.19847	5.36076	5.09806	2.20167	2.43635	4.84566e-08	-2.14078	1.58651e-16	-3.49592	1.12233e-14	-3.18483
NM_001044250	Stat6	4.60682	4.40768	2.71415	2.47382	4.46129	4.52985	3.44365	2.32547	4.73259	4.46768	3.50803	2.90958	1.48122e-09	-2.09194	4.69849e-06	-1.63221	1.71064e-05	-1.46374
NM_133610	Kcnh5	2.20001	1.90257	1.14842	0.296023	2.4079	3.28031	1.83894	1.63772	2.77451	3.02937	1.42985	1.81621	0.0137147	-1.99947	0.0364464	-1.44175	0.0118843	-1.61498
NM_024364	Hr	6.60498	6.2678	4.25374	4.7651	5.68418	5.88773	4.43428	3.81688	5.52125	5.56917	4.61511	4.48756	6.09008e-22	-1.97766	7.19868e-14	-1.68464	8.11979e-06	-1.02381
NM_012727	Camk4	7.25458	7.10568	5.16739	5.58933	6.78392	6.71804	4.62216	4.6722	6.62806	6.43947	5.26618	4.7911	6.25442e-30	-1.82453	5.2109e-35	-2.14878	3.12164e-19	-1.51612
NM_001106578	Sema3c	9.15452	8.92349	6.8523	7.53159	7.31602	7.49171	6.07404	6.12603	7.04165	7.38906	6.12131	6.54622	8.35912e-11	-1.82095	9.86091e-06	-1.31806	0.00704636	-0.884632
NM_001047102	Cadm2	7.68584	7.4444	5.41669	6.08177	7.46206	7.43575	5.807	5.72075	7.2977	7.15806	5.83592	5.7195	1.14786e-29	-1.81607	1.07527e-25	-1.7028	1.99144e-19	-1.46675
NM_001009353	Pla2g7	3.51413	3.72456	1.70469	2.47382	5.05206	5.21365	3.964	4.29154	5.68838	5.2796	4.887	4.90678	9.08792e-07	-1.77314	0.000128343	-1.03583	0.0282828	-0.615758
NM_001108156	Itga11	4.49627	4.40768	2.67542	3.01086	3.66155	4.34334	3.35558	2.91578	4.08028	4.10149	2.87837	1.81621	1.35162e-06	-1.75775	0.0341901	-0.956093	2.41458e-06	-1.84946
NM_001108049	Gpr68	5.46395	5.12593	3.55784	3.80551	4.67668	4.88934	4.21822	3.85948	4.53362	4.69955	3.98405	3.7439	4.26666e-12	-1.70884	0.0120769	-0.768434	0.00837757	-0.792907
NM_001130013	Cdc42bpg	4.97161	4.98908	3.05315	3.68294	4.63315	4.94871	4.21822	3.20723	5.21187	5.22395	3.82068	3.65043	8.95262e-09	-1.69611	0.00135099	-1.04947	6.08352e-08	-1.55115
NM_001108098	Cpm	6.14078	5.96618	4.10138	4.70338	6.38531	6.49224	4.88592	5.11172	6.10629	6.23651	5.10685	4.83425	1.01945e-18	-1.69142	3.26827e-15	-1.46284	7.22877e-11	-1.22252
NM_001107239	Adcy1	8.9985	9.17503	7.10999	7.65573	9.43124	9.87239	8.0821	7.99458	9.8962	9.69132	8.37412	7.54012	6.99664e-06	-1.68751	1.45114e-05	-1.63307	1.67701e-06	-1.78469
NM_001008880	Scn4b	4.07187	3.99621	2.75187	2.2154	6.08503	5.58503	4.18453	4.14426	6.3889	6.33828	4.80194	5.26314	5.94117e-08	-1.67731	5.61277e-15	-1.7556	1.01199e-10	-1.33826
NM_001246183	Lyzl4	2.14244	1.98165	1.03061	0.934345	4.08417	3.74964	2.07788	1.90506	4.38852	4.17669	2.83621	1.72745	0.0276317	-1.67162	1.19834e-06	-2.24823	4.96266e-07	-2.12459
NM_134331	Epha7	8.2651	8.10375	6.15424	6.83247	8.39855	8.5573	7.03285	7.11346	8.79316	8.63458	7.34503	6.80397	1.85801e-09	-1.66783	4.73913e-07	-1.41266	3.88252e-09	-1.62326
NM_001109609	Lingo3	5.21444	5.23487	3.27661	3.98223	5.51065	5.76096	3.63039	3.75052	5.85833	5.56917	4.26397	3.87365	9.94352e-12	-1.65816	2.23141e-17	-2.02973	8.94361e-14	-1.69644
NM_001106845	Ankrd34c	2.86611	2.38226	1.35858	1.49674	2.92357	3.57223	1.05238	1.82133	3.00921	2.96294	1.18309	1.63287	0.012073	-1.63803	0.000109416	-2.24196	0.000719098	-2.01975
NM_001107577	Lrrc10b	6.42052	6.44918	4.50633	5.136	7.0662	7.03808	5.26204	5.10288	7.0979	6.66776	5.69559	5.28663	6.56191e-16	-1.62905	1.76721e-22	-1.89654	3.61943e-13	-1.41171
NM_001106630	Jph1	5.17191	5.25888	3.55784	3.85176	5.53451	5.89529	4.23477	4.037	5.79692	5.88837	4.19891	3.97352	1.71403e-12	-1.58895	2.35027e-14	-1.63596	1.21209e-18	-1.81379
NM_001191070	Tbr1	4.77726	4.5954	3.14105	3.33774	4.93746	5.18924	3.32498	3.17386	5.03699	5.25898	3.82068	3.69792	5.51138e-09	-1.55995	2.92139e-13	-1.92568	3.15406e-09	-1.46088
NM_019354	Ucp2	5.7362	5.93174	4.29265	4.39523	5.61874	5.658	4.23477	3.75052	5.81768	5.8794	5.16762	4.57918	2.69902e-13	-1.54011	5.86011e-14	-1.68741	6.31339e-06	-0.969621
NM_001005886	Dagla	8.89771	8.66205	7.27774	7.38793	8.67023	8.69261	7.32916	7.32205	8.73773	8.6889	7.7784	7.40713	1.95297e-34	-1.45857	5.19705e-30	-1.36109	6.992e-21	-1.11277
NM_001108153	Sema7a	8.72217	8.54079	7.17216	7.24578	9.03947	9.17207	7.2253	7.25979	9.20771	9.21164	7.90744	7.46489	1.13273e-30	-1.43245	1.60596e-52	-1.87079	5.40721e-36	-1.51113
NM_175762	Ldlr	6.04585	6.29515	4.51732	5.01927	5.76033	6.11853	4.91702	4.76476	5.62501	5.61856	5.24216	4.7911	3.53148e-12	-1.42983	2.36953e-07	-1.12946	0.0166406	-0.602595
NM_001106165	Car7	3.97626	4.10618	2.71415	2.83782	4.58828	3.84647	3.6552	3.17386	4.89769	4.61555	3.98405	3.52437	0.000129252	-1.40234	0.0222892	-0.907693	0.00217662	-1.04382
NM_001107195	Olfml2b	4.8777	4.96981	3.6406	3.54899	4.90122	5.21365	2.81026	3.3927	4.72161	4.87237	3.3964	3.44308	7.96684e-08	-1.3981	3.99129e-14	-2.05446	5.09569e-08	-1.46643
NM_133568	Rasd2	6.96811	6.78582	5.47986	5.54779	6.88015	6.76422	5.23761	5.33947	6.89062	6.55108	5.70147	5.68456	3.18834e-20	-1.38813	1.41566e-23	-1.5593	9.11607e-12	-1.05017
NM_198778	Mpped2	6.17348	6.31055	4.86582	4.9677	5.91977	6.16308	5.22937	5.27011	6.06347	6.04107	5.04341	5.13959	4.58931e-16	-1.35659	1.03686e-05	-0.807657	1.58278e-08	-0.98021
NM_031609	Nbl1	5.99796	5.96131	4.67287	4.67794	6.70904	6.39954	5.31748	4.87269	6.59236	6.74392	5.14189	5.30975	3.22472e-13	-1.33855	2.40316e-17	-1.48183	3.82211e-18	-1.46651
NM_013154	Cebpd	3.95969	4.01513	2.50919	3.05106	3.90057	4.25201	3.0158	2.99434	3.99171	4.50318	2.99792	2.86866	0.000422595	-1.33098	0.00326109	-1.17528	4.48232e-05	-1.4609
NM_022008	Fxyd7	6.27743	6.2278	4.84852	5.12663	5.6627	5.53748	4.64711	4.49439	5.54634	5.4224	4.63983	4.38972	3.22472e-13	-1.29382	2.16596e-07	-1.06283	8.46132e-07	-0.995627
NM_019211	Rasgrp1	8.94162	8.86602	7.18773	7.96279	9.38169	9.58726	8.08895	8.24206	9.54733	9.35655	8.71894	8.26283	6.48432e-05	-1.28336	3.38721e-05	-1.3234	0.00652631	-0.948094
NM_001169137	Epha5	6.96188	6.81581	5.24878	5.94446	6.7806	6.7476	5.55352	5.85839	6.58632	6.77813	5.84657	5.36963	7.78121e-09	-1.27958	3.82014e-06	-1.0642	2.64104e-06	-1.07336
NM_053559	Trpc6	5.58774	5.94167	3.9795	4.98855	5.60379	5.88012	4.93739	4.45326	5.97844	5.83366	4.67613	4.97584	0.000107818	-1.2541	0.00199976	-1.05935	0.000893544	-1.10016
NM_001108351	Sertad4	5.12066	4.76149	3.37657	4.12088	4.94934	4.84315	4.31481	4.10938	5.01918	4.98545	3.94491	3.35694	9.91167e-06	-1.24414	0.0326345	-0.713611	6.61135e-07	-1.39157
NM_199502	Chrdl1	4.57454	4.40768	3.02262	3.65713	3.66155	4.22825	3.05361	3.03208	3.93583	4.02215	3.45329	2.78316	0.000549006	-1.2208	0.0196329	-1.00545	0.0334467	-0.899169
NM_001134534	Btbd17	5.7166	5.49285	4.47284	4.37953	4.88894	4.88934	3.964	3.7277	4.73259	4.77893	4.02215	4.31554	8.52198e-09	-1.21924	2.00318e-05	-1.0917	0.0320846	-0.606702
NM_001270954	Rasd1	5.34777	5.54586	4.15866	4.39523	6.05785	5.7104	5.07245	4.4671	6.17226	6.08077	5.67779	4.93679	9.96542e-06	-1.21455	3.37539e-05	-1.12514	0.00552414	-0.787444
NM_001107000	Fstl4	4.8777	4.65694	3.73778	3.52064	4.10556	4.10318	2.71908	3.55702	4.42957	4.61555	3.53464	3.7439	5.2956e-05	-1.19869	0.00858357	-0.98186	0.00428977	-0.938456
NM_031358	Kcnj11	4.97985	4.64484	3.66056	3.73322	5.00731	5.2257	3.7957	3.77298	5.16403	4.97706	4.32621	3.52437	2.11539e-05	-1.19359	4.59615e-07	-1.39714	2.94557e-05	-1.14238
NM_001007611	Fam101b	3.53665	3.57956	2.46446	2.58751	4.1679	3.36992	3.0158	2.49718	3.57034	3.7142	2.50054	2.43635	0.0120045	-1.17839	0.0107596	-1.17984	0.00324908	-1.33868
NM_022678	Zfp238	9.605	9.41876	8.21266	8.46118	9.35403	9.42492	8.2934	8.25009	9.47851	9.38774	8.55396	8.31612	1.61243e-26	-1.1774	7.6896e-24	-1.12018	3.12164e-19	-0.995858
NM_001107303	Arrdc2	4.40129	4.53113	3.2239	3.52064	4.39334	4.72925	3.7957	4.01832	5.00114	5.23103	3.92493	4.03028	3.79449e-05	-1.1758	0.0391678	-0.68685	2.64104e-06	-1.1946
NM_001007646	Fkbp9	5.66643	5.48609	4.53905	4.33138	5.83907	5.85706	4.93739	4.91369	6.61032	6.53402	5.57258	5.12229	3.10486e-09	-1.17134	2.24156e-06	-0.944581	1.58087e-12	-1.2274
NM_021659	Syt7	7.81351	7.74284	6.68448	6.56735	8.08255	7.97663	6.83535	6.8326	8.05705	8.07357	6.9815	7.03419	3.35213e-25	-1.15714	1.88604e-27	-1.20478	1.66454e-22	-1.06298
NM_001143847	Pde2a	5.07523	5.29029	4.05687	4.12088	5.25712	5.13915	4.25114	4.16139	5.42981	5.13624	4.81285	4.03028	7.22593e-06	-1.14312	0.000114163	-1.03415	0.00152247	-0.843616
NM_001006998	Aldh3b1	5.28264	5.3134	4.04173	4.45638	5.61129	5.82574	4.70766	4.89334	6.06781	5.71253	5.25821	4.85535	2.29231e-06	-1.08723	3.67834e-05	-0.939369	0.000107219	-0.847418
NM_198782	Dgki	6.51712	6.36687	4.98938	5.71975	6.20879	6.56519	5.42958	5.56214	6.67148	6.38976	5.43104	5.06004	4.95637e-06	-1.0734	0.000229432	-0.911911	1.61317e-08	-1.30148
NM_138502	Mgll	7.72436	7.90379	6.5248	6.96199	7.71262	7.68958	6.7371	6.73588	7.55581	7.63421	6.97666	6.81479	4.20734e-16	-1.07016	6.59705e-13	-0.971358	3.73039e-07	-0.702448
NM_001191662	Hunk	4.58538	4.51792	3.11234	3.96129	4.60339	4.67754	3.90317	3.33348	4.69941	4.74967	3.48092	3.87365	0.00142476	-1.04333	0.00180908	-1.05382	0.000592165	-1.09308
NM_001191714	Vav3	4.92115	5.22677	3.6406	4.45638	5.4864	5.658	4.70766	4.45326	6.08075	6.00025	4.81285	4.48756	3.79449e-05	-1.0427	3.22739e-05	-1.01624	1.08774e-10	-1.41682
NM_031825	Fbn1	5.10568	5.67045	4.2798	4.5435	5.56571	5.68444	4.97729	4.38199	5.42981	5.76708	4.02215	3.49778	0.00015155	-1.03373	0.00078512	-0.941429	3.97005e-13	-1.9033
NM_001107148	Hps4	5.14285	5.21045	4.34294	3.98223	4.93746	5.04707	4.25114	4.17831	4.93617	5.23807	4.65203	4.30023	1.49123e-05	-1.03029	0.00291737	-0.808622	0.0196743	-0.633221
NM_001100488	Rimbp2	8.71417	8.84172	7.56805	7.92543	8.80136	9.00294	8.08781	8.06453	8.8541	8.9507	8.12332	7.84969	7.83397e-16	-1.02781	1.54237e-10	-0.830803	1.07794e-12	-0.913025
NM_053774	Usp2	5.22141	5.1172	4.40344	3.91847	5.76033	5.60362	4.82162	4.56044	5.89786	6.04107	5.01535	4.86578	4.93208e-06	-1.01196	1.57107e-06	-1.01838	7.89474e-08	-1.05356
NM_147211	Wipf3	8.84455	8.84172	7.71731	7.97067	9.64719	9.64168	8.4672	8.16242	9.80524	9.65529	8.66652	8.43913	2.21234e-16	-0.999043	1.83655e-29	-1.3244	1.03877e-23	-1.1769
NM_078619	Slc8a2	9.69347	9.60396	8.67392	8.64149	9.64125	9.61787	8.66567	8.50782	9.67584	9.68618	8.80547	8.44697	9.84098e-20	-0.993314	1.40032e-21	-1.04275	6.84183e-22	-1.04559
NM_001037650	Nphp4	5.91444	5.75167	4.79533	4.9677	5.78042	5.60362	4.69575	4.6722	5.53385	5.66108	4.68803	4.56644	1.62827e-07	-0.982427	1.84967e-07	-1.04286	3.59225e-07	-1.00014
NM_022685	Rem2	5.25575	4.84846	3.99531	4.28156	4.88894	5.11343	3.83966	4.037	4.59504	4.85416	4.19891	3.9344	0.000196997	-0.974315	5.21892e-05	-1.10876	0.0239986	-0.692198
NM_017041	Ppp3ca	10.4821	10.4507	9.22874	9.72214	10.6415	10.6957	9.69862	9.64095	10.8304	10.6304	9.9232	9.65539	2.69034e-08	-0.971812	8.78169e-09	-0.999604	8.22754e-08	-0.939042
NM_001191840	Tgfb1i1	4.93816	4.58278	3.94735	3.75772	4.22765	4.04995	3.32498	3.06885	4.14742	3.75403	3.3964	2.4913	0.00452773	-0.962002	0.00942729	-1.02307	0.00816558	-1.04038
NM_001170403	Orai2	7.32581	7.20996	6.27249	6.36297	7.37666	7.94053	6.58078	6.99666	7.44174	7.48834	6.63317	6.77935	3.55264e-07	-0.960796	2.98309e-06	-0.884683	8.79674e-05	-0.762697
NM_001108991	Trhde	6.62351	6.70072	5.71762	5.71975	6.56977	6.84847	5.41512	5.58136	6.50865	6.46669	5.87808	5.60583	4.58634e-10	-0.956262	3.26827e-15	-1.22845	3.07673e-06	-0.750047
NM_013192	Kcnj6	8.57082	8.65226	7.49626	7.81595	9.13943	9.26842	8.2069	8.25109	9.16936	9.04905	8.23705	8.191	1.9968e-17	-0.954151	5.47497e-19	-0.977837	3.35267e-16	-0.89825
NM_001107881	Plxnd1	5.98574	5.99029	5.08113	5.02937	5.63354	4.91933	4.00318	3.65701	5.07198	5.13624	4.14812	4.04872	1.19111e-05	-0.951848	1.07757e-10	-1.56026	2.00476e-05	-1.04875
NM_001003401	Enc1	11.2628	11.2427	10.064	10.5106	11.1158	11.2258	10.3692	10.4816	11.191	11.2217	10.5177	10.4217	8.9859e-14	-0.949485	1.10196e-08	-0.74566	1.79866e-08	-0.736372
NM_001109458	Fam163b	6.70033	6.892	5.84524	5.87897	7.26465	7.54799	6.44866	6.3367	7.44842	7.54336	6.09473	5.86703	5.18422e-11	-0.947875	1.0504e-13	-1.02483	9.37368e-30	-1.52637
NM_131912	Kcnh7	4.28639	4.34923	3.11234	3.73322	5.24753	5.37384	3.47185	4.17831	5.03699	4.67901	3.30662	3.09839	0.00550308	-0.946865	1.01643e-07	-1.50464	2.0578e-09	-1.77275
NM_017037	Pmp22	4.74861	5.47246	4.05687	4.44133	5.44504	5.08725	4.78837	4.3673	5.61911	5.41621	4.95753	4.62904	0.00155078	-0.932168	0.0275621	-0.712739	0.0147538	-0.738228
NM_031143	Dgkz	9.56688	9.54497	8.57547	8.7285	10.1597	9.93749	8.80867	8.82912	10.246	10.182	9.51076	9.10841	8.01547e-13	-0.904416	6.75948e-24	-1.23622	9.82009e-13	-0.891806
NM_001107076	Rab40b	6.11108	6.16141	5.08852	5.46093	6.61894	6.48223	5.75631	5.55568	6.7786	6.55672	5.89871	5.53567	1.25113e-06	-0.875857	2.61222e-07	-0.908013	1.71845e-08	-0.955474
NM_024367	Epha5	4.73893	4.69263	3.42407	4.28156	4.573	4.79543	3.94401	3.55702	4.46947	4.57165	3.77677	3.35694	0.00928009	-0.867907	0.00421538	-0.973359	0.00287037	-1.0004
NM_001108551	Tmem144	4.41351	4.62033	3.05315	4.19451	4.7734	5.24951	3.92373	4.10938	5.16403	5.31332	4.24798	4.46027	0.0170199	-0.865256	0.0015644	-1.04975	0.00477521	-0.915635
NM_022609	B3gat2	6.04192	5.86029	5.05119	5.191	5.55019	5.93986	5.06321	4.92377	5.89298	6.06106	5.06183	5.02322	8.01383e-06	-0.855169	0.00023705	-0.773986	4.56814e-07	-0.958712
NM_001005885	Dnajb13	4.02486	4.84846	3.37657	3.98223	4.67668	5.04707	3.70357	3.10471	5.46314	5.16608	4.56436	4.17156	0.0399701	-0.839561	1.69878e-05	-1.52219	0.0062155	-0.973615
NM_001107811	Gpr155	7.32095	7.2079	6.26924	6.5982	7.53679	7.51154	6.56451	6.43504	7.26595	7.38589	6.76262	6.48662	1.4388e-09	-0.837002	3.32632e-14	-1.03138	5.50272e-07	-0.702071
NM_053764	Rgs14	6.77563	6.78306	5.92994	5.98653	7.87245	7.74087	6.41274	6.27509	7.96001	7.87225	6.79049	6.46962	2.21078e-09	-0.832229	1.55469e-31	-1.47529	1.54066e-25	-1.28609
NM_012918	Cacna1a	8.65107	8.50526	7.6957	7.81595	8.505	8.62028	7.65699	7.58262	8.3423	8.20423	7.84901	7.31113	3.24983e-08	-0.827	1.8066e-10	-0.946459	1.67333e-05	-0.672502
NM_053874	Cap2	7.7317	7.90633	6.90765	7.09532	8.49186	8.38263	7.48604	7.65696	8.62373	8.43309	8.04103	7.54174	4.41407e-07	-0.823223	5.02827e-08	-0.867993	8.69282e-06	-0.720977
NM_080898	Trpc5	6.3961	6.4352	5.56708	5.64948	6.34091	6.57935	5.22937	5.30905	6.16822	6.05708	5.41681	5.02322	1.01967e-06	-0.821159	7.18356e-13	-1.21216	2.93303e-07	-0.897337
NM_019326	Neurod2	7.18143	7.11448	6.19588	6.48904	7.09857	7.19649	6.37963	6.41733	7.08939	7.19832	6.43203	6.3851	8.47006e-10	-0.813211	3.93446e-08	-0.755031	2.90005e-08	-0.743388
NM_001108452	Cotl1	7.87777	7.75696	7.05447	7.00611	8.09597	8.0343	6.91967	6.84591	7.89434	7.978	7.09535	6.88058	1.15513e-11	-0.792624	3.21775e-25	-1.18963	1.11214e-16	-0.950574
NM_001271404	Hs6st3	6.08457	5.88107	5.03598	5.39218	5.90765	6.01122	4.98709	4.88305	5.67707	5.56358	4.91765	4.80201	3.63311e-05	-0.789081	7.22274e-08	-1.04654	0.000136141	-0.780044
NM_001107204	Lrrc8b	6.37751	6.42816	5.46291	5.78675	6.28576	6.21841	5.22937	5.76063	6.37846	6.16074	5.73627	5.42006	3.69058e-05	-0.787418	0.000238922	-0.745806	0.000488578	-0.697269
NM_080482	Brinp1	8.17106	8.31032	7.36399	7.55099	8.32066	8.31937	7.47911	7.47714	8.42749	8.29225	7.74176	7.44763	5.84134e-11	-0.786997	2.18483e-12	-0.845402	2.01255e-10	-0.762011
NM_012920	Camk2a	11.369	11.3837	10.544	10.658	11.7899	11.727	10.8965	10.8922	11.7888	11.7617	11.2296	11.0403	3.91989e-16	-0.774817	2.46316e-20	-0.864871	3.82944e-11	-0.637497
NM_001271394	RGD1565002	4.83291	4.53113	3.81107	4.15817	4.94934	5.53748	4.41988	4.43929	5.37483	5.29992	4.40043	4.40411	0.0107205	-0.747378	0.00124013	-0.862346	9.63159e-05	-0.967969
NM_001107659	Sema5a	8.22493	8.4075	7.36399	7.79539	8.52101	8.90798	8.02019	8.10493	8.76738	8.76945	8.01055	7.60072	0.00203249	-0.727715	0.00598002	-0.665387	1.57337e-05	-0.951325
NM_053311	Atp2b1	10.0332	9.98933	9.09802	9.45399	10.2468	10.2244	9.25858	9.36555	10.3931	10.0361	9.5053	9.30813	2.41075e-06	-0.726286	5.47964e-10	-0.923633	6.76543e-08	-0.816309
NM_001025715	Limd2	7.12681	7.0263	6.37575	6.34287	7.14062	7.0415	6.31493	6.11728	6.99457	7.09936	6.39257	6.14492	1.16054e-07	-0.724964	1.75e-10	-0.882866	1.17308e-08	-0.782194
NM_032062	Kalrn	9.50505	9.55672	8.7364	8.87776	9.79892	9.88716	9.2097	9.12595	9.96645	9.87611	9.30638	9.04325	1.4308e-11	-0.72435	3.02375e-10	-0.675915	2.49602e-12	-0.742098
NM_001100516	Kctd1	5.94843	5.86552	5.0737	5.32819	6.03016	5.93986	4.69575	4.90355	6.16822	6.06897	5.30533	4.99498	0.000146772	-0.724296	1.07757e-10	-1.21245	5.31481e-08	-0.980149
NM_001169103	Crim1	6.80143	6.86096	6.07833	6.18021	7.0106	7.06516	6.33427	6.17745	7.43504	7.20193	6.58943	6.24424	2.06078e-06	-0.710907	1.28945e-07	-0.787351	1.11416e-10	-0.902947
NM_173310	Chst15	4.24597	4.54421	3.42407	4.02322	4.79989	4.65989	3.70357	3.88032	4.93617	4.943	3.92493	3.89419	0.0325112	-0.706011	0.000923865	-0.990777	7.05372e-05	-1.08015
NM_001025643	Fbl	5.8349	5.69998	5.09587	5.07881	5.64089	5.80981	5.07245	4.95357	5.77054	5.91936	5.25821	5.02322	0.000342195	-0.698797	0.000429146	-0.727571	0.000212061	-0.718266
NM_001114401	Cttnbp2	7.95713	8.09043	7.18428	7.47361	8.37121	8.18077	7.44572	7.57306	8.41136	8.46644	7.66706	7.65888	1.41987e-08	-0.695828	1.70641e-10	-0.77301	4.83593e-11	-0.779227
NM_053519	Sorl1	8.98167	9.01328	8.0947	8.50616	9.37675	9.50374	8.34387	8.53271	9.34946	9.38378	8.85514	8.65605	2.22902e-07	-0.686743	2.6887e-15	-1.0018	5.65329e-06	-0.608877
NM_001270986	Gpr176	5.67153	5.55882	5.02061	4.89226	5.3938	5.53748	4.8648	4.84115	5.3957	5.15868	4.66413	4.41836	0.00135958	-0.672986	0.00706878	-0.628529	0.000614791	-0.758591
NM_001191626	Mex3b	5.74105	5.7573	4.9655	5.21774	5.91372	5.72745	4.91702	5.05786	5.95988	5.84753	5.59172	4.60433	0.0226418	-0.671663	0.00220853	-0.85631	0.00925276	-0.73959
NM_022676	Ppp1r1a	6.72995	6.45958	5.9463	5.94446	6.34542	6.23639	5.87194	5.44814	6.57112	6.67297	5.65977	5.55515	7.86828e-05	-0.666503	0.000732927	-0.628702	2.01255e-10	-1.02989
NM_080696	Cacng8	7.84431	7.67902	7.15994	7.06619	7.81355	7.94053	7.21699	7.19474	7.76402	7.81102	7.25588	6.97035	1.88037e-07	-0.653457	1.0093e-07	-0.674775	8.31095e-08	-0.671612
NM_023966	Kcns2	4.80536	4.75024	4.07186	4.24737	4.4941	5.12635	4.04132	3.98022	4.93617	4.8076	4.27978	4.03028	0.0335746	-0.650793	0.00385688	-0.859787	0.0111494	-0.744176
NM_001105911	Slc29a4	4.97161	5.6219	4.84852	4.55752	4.71893	4.69499	3.86114	4.037	4.58297	4.8264	3.68473	3.57612	0.0364093	-0.629394	0.0151222	-0.794357	8.65606e-05	-1.14369
NM_001034083	Snn	9.10216	8.99314	8.37253	8.48614	9.02692	9.0503	8.15131	8.15709	9.18642	9.0233	8.53843	8.29214	2.69796e-08	-0.620933	4.28854e-16	-0.886577	4.43911e-10	-0.687956
NM_080585	Napa	7.76665	7.84684	7.10635	7.27366	8.39203	8.46881	7.76635	7.71901	8.6413	8.7131	8.15046	7.85755	5.39877e-07	-0.620366	6.80301e-09	-0.689983	9.85662e-09	-0.668485
NM_134370	Psd	9.37558	9.36446	8.76088	8.76747	9.53243	9.28219	8.50437	8.50279	9.42962	9.30678	8.89804	8.54924	5.78217e-07	-0.60702	5.61277e-15	-0.911946	1.39539e-07	-0.636433
NM_001191872	Stxbp6	5.98574	6.1007	5.28139	5.60966	6.0413	6.82489	5.85597	5.78846	6.62217	6.71141	5.65977	5.53567	0.0184782	-0.605383	0.00673515	-0.664854	4.56814e-07	-1.08413
NM_001025137	Ier5	5.58774	5.4095	4.76798	5.06906	5.8133	5.9103	5.31748	4.99237	6.28091	6.03704	5.22592	5.01387	0.0087582	-0.601849	0.000986465	-0.712719	2.34951e-08	-1.06034

## Sheet: Ventrally-enriched genes
Supplementary Table S2. Full gene list of dorsally or ventrally enriched group at all developmental ages in Figure 4.
	gene_symbol	P14-DH-1_hits_count	P14-DH-2_hits_count	P14-VH-1_hits_count	P14-VH-2_hits_count	P28-DH-1_hits_count	P28-DH-2_hits_count	P28-VH-1_hits_count	P28-VH-2_hits_count	P45-DH-1_hits_count	P45-DH-2_hits_count	P45-VH-1_hits_count	P45-VH-2_hits_count	P14_VH_vs_DH_FDR	P14_VH_vs_DH_log2FC	P28_VH_vs_DH_FDR	P28_VH_vs_DH_log2FC	P45_VH_vs_DH_FDR	P45_VH_vs_DH_log2FC
NM_053744	Dlk1	0	0	2.85944	2.06646	0	0	2.85378	3.77298	0	0.243311	2.20167	3.1675	6.14231e-09	7.51395	4.10544e-11	8.4904	1.31182e-08	5.57355
NM_012958	Galr1	0.238471	0	2.55258	1.49674	0.325793	0	3.16144	2.60126	0.264792	0	1.04185	2.98809	5.79578e-05	4.80514	4.34083e-06	5.30602	1.71064e-05	5.03484
NM_203334	Slc6a5	0.238471	0.275812	3.27661	1.9858	0.325793	0	2.5705	2.13052	0	0	0.885253	1.30504	1.13058e-07	4.75683	3.66218e-05	4.66052	0.00331232	5.49154
NM_012765	Htr2c	3.18402	4.14105	8.53142	7.87593	4.12664	3.68127	7.45281	7.57625	3.8376	2.92854	6.25132	7.37096	2.24592e-11	4.60892	6.12765e-08	3.67983	1.32512e-07	3.58904
NM_017053	Tacr3	1.4841	0.881823	5.36286	3.96129	1.33349	1.80331	4.41988	4.4671	2.00789	1.59491	4.24798	4.10265	1.8033e-17	4.32814	1.50952e-10	3.38115	2.18707e-08	2.75583
NM_001108885	Klhl14	0.443059	0.881823	3.2239	3.49173	1.47169	2.0401	3.52666	3.17386	2.14564	1.40782	4.05928	3.09839	6.80315e-10	3.92561	0.00131772	1.9405	2.94038e-05	2.19537
NM_017210	Dio3	1.05551	0	3.68026	2.79112	0.325793	0	2.5705	2.44218	0.264792	0.243311	1.42985	1.30504	1.41533e-08	3.90396	5.01599e-06	4.83154	0.019978	2.87965
NM_012760	Plagl1	2.75526	0.881823	5.62919	4.44133	1.18064	1.66854	4.70766	4.84115	1.38499	1.40782	4.5383	5.30975	0.0002461	3.36575	5.28192e-05	3.93377	8.60685e-06	4.19915
NM_130748	Slc38a4	0.238471	1.038	3.11234	2.47382	1.00964	0.390969	2.62175	2.99434	0.264792	0.243311	1.64049	1.89982	2.11629e-06	3.33585	6.04603e-05	3.08099	0.000759751	3.48767
NM_013047	Trhr	1.81409	1.63541	4.78627	3.80551	1.59781	2.3353	4.23477	4.88305	1.14325	1.76051	3.33717	4.73529	4.93208e-06	3.08445	2.00318e-05	2.9433	2.73173e-06	3.24294
NM_001002802	Bace2	1.81409	1.30727	4.18647	3.68294	1.18064	1.16678	4.60952	4.53438	0.682024	1.19279	3.07245	3.81023	2.63501e-10	2.83603	4.92971e-17	4.15229	1.17034e-10	3.37966
NM_012612	Nppa	0.622204	1.90257	3.6406	3.60407	2.47518	1.92656	3.67959	3.65701	2.20987	2.28031	4.07749	4.15464	1.01636e-09	2.83063	0.000465706	1.6382	8.87947e-08	2.11804
NM_134378	Sulf1	1.38829	1.73007	3.8637	3.43209	0.591399	0.951455	3.16144	2.74452	1.14325	1.07192	2.50054	2.05378	2.7822e-07	2.57543	3.5944e-06	3.23542	0.0163767	1.73589
NM_001025042	Fibin	1.95452	2.38226	4.61265	4.29836	2.26313	2.85309	4.39063	4.73074	1.26918	0.794789	3.10832	4.83425	2.21846e-05	2.57262	0.000507775	2.1908	1.8225e-09	4.01541
NM_017105	Bmp3	1.17517	1.81889	3.44724	3.73322	2.47518	3.45428	4.28332	4.49439	2.68695	1.59491	4.00323	3.76635	1.21606e-07	2.5568	0.000732927	1.48749	1.79075e-05	1.89974
NM_031765	Rxrg	2.71633	2.64775	5.1604	4.86995	2.4079	1.92656	5.21275	5.34697	1.38499	1.97794	4.96733	4.92685	3.18834e-20	2.5373	1.09911e-27	3.37878	2.14442e-31	3.68188
NM_001271228	Pcdh11x	2.86611	2.82977	5.51319	4.72839	1.71378	2.91394	3.90317	4.39653	1.26918	0.633308	2.95916	2.94937	2.51948e-11	2.50187	1.00542e-05	1.98853	1.44883e-06	2.7745
NM_133570	Grp	2.25537	2.05663	4.633	3.80551	2.1849	0.698261	3.29372	3.42142	1.59198	0.94	3.58642	3.41494	7.28442e-08	2.40425	0.000280109	2.06335	9.328e-08	2.81376
NM_001037369	Popdc3	1.17517	0.881823	2.55258	2.88306	1.00964	1.16678	3.2291	2.91578	1.14325	1.19279	1.53901	3.1675	0.000972354	2.36719	0.00023629	2.70691	0.00950786	1.96461
NM_080778	Nr2f2	3.58066	4.25687	6.42619	5.97089	2.92357	3.28031	6.08777	6.16476	2.38701	3.12361	5.31304	6.03363	5.55772e-13	2.34339	1.38309e-19	3.17686	4.53662e-19	3.09668
NM_001107533	Adamtsl3	1.57394	1.73007	3.51461	3.54899	1.18064	1.66854	3.38554	3.68096	1.68531	1.59491	2.65405	2.59529	1.01967e-06	2.2905	5.86816e-07	2.64078	0.0403577	1.27841
NM_001108454	Cpne7	6.35234	6.68012	9.01563	8.45745	6.29044	6.09244	8.87946	8.89652	6.19227	5.97097	8.89419	9.12642	1.53033e-26	2.25249	2.10431e-36	2.70753	5.36776e-43	2.94801
NM_012739	Adra2a	1.95452	2.1279	4.15866	3.65713	1.92101	1.3541	3.57946	4.3673	1.00527	1.5044	3.58642	3.65043	9.0806e-07	2.19393	1.87744e-08	2.77114	4.02324e-09	2.95049
NM_001106381	Susd2	2.3601	3.17083	5.01287	4.47127	3.57219	3.32581	4.98709	5.30905	3.27246	3.34841	5.07094	5.24727	1.16657e-12	2.14114	1.32785e-09	1.78909	2.9074e-12	1.95909
NM_001130077	Tcerg1l	2.40974	1.63541	4.20018	3.5768	1.33349	1.80331	4.00318	4.56044	0.682024	1.5044	3.07245	3.47069	4.19821e-06	2.12001	1.05577e-10	3.24113	3.5345e-07	2.78986
NM_001044295	Tpd52l1	2.59282	3.2368	5.09587	4.65203	2.77128	2.65344	5.2458	5.30905	2.81637	3.18318	5.19289	5.2068	3.47093e-14	2.11499	1.02271e-20	2.754	3.46454e-18	2.32931
NM_001109299	Tmie	1.81409	1.63541	3.81107	2.9695	2.4079	1.16678	3.60515	3.55702	2.33035	2.28031	3.77677	3.91443	1.82901e-05	2.10408	0.000233805	1.91616	0.000123079	1.75795
NM_017139	Penk	3.44438	3.5012	5.47986	5.36851	4.42772	4.72925	5.57318	5.20552	4.66545	4.41896	5.3806	5.19029	2.10011e-19	2.05541	0.000555101	0.848759	0.00145908	0.768559
NM_001005871	Atp2b4	4.51907	4.91041	6.77427	6.3749	3.66155	3.53398	7.05399	6.8406	4.57079	4.24817	6.73707	6.63735	2.7957e-26	1.91213	6.86074e-63	3.45613	3.7715e-37	2.32707
NM_001008310	Rxfp3	1.65851	1.42514	3.35222	2.64117	1.47169	0.698261	3.29372	3.06885	1.14325	1.68009	2.20167	2.78316	0.00111389	1.90573	3.22505e-05	2.67477	0.0408875	1.44791
NM_001173972	Itga8	3.00179	2.82977	4.831	4.48601	2.33733	1.92656	4.20148	3.79509	2.89662	2.10658	3.7083	3.69792	2.63345e-08	1.89462	4.73913e-07	2.11379	0.00166109	1.3102
NM_022005	Fxyd6	4.72919	4.97947	6.82823	6.57427	3.69015	3.6095	5.87194	6.16476	3.73219	3.58765	4.80194	5.22312	1.98133e-23	1.88948	9.7111e-28	2.46728	1.08272e-09	1.44042
NM_024394	Htr3a	1.65851	2.59842	4.02642	3.5768	2.47518	2.58024	3.75037	3.83833	2.44153	1.83668	2.65405	4.01161	0.000376205	1.8836	0.0151497	1.4314	0.00762189	1.54608
NM_001106582	Gpr165	1.7384	1.90257	3.32745	3.40132	2.01444	2.0401	3.60515	4.29154	1.00527	1.83668	3.56076	3.52437	0.000137957	1.86722	1.57594e-06	2.26595	1.81213e-07	2.53509
NM_012774	Gpc3	1.65851	2.8719	4.34294	3.52064	2.53946	1.92656	4.84338	4.70761	3.41552	3.26816	4.23181	4.44644	6.40265e-06	1.8555	8.85862e-12	2.75949	0.0102877	1.07549
NM_001137622	Adamts2	1.88601	2.38226	4.02642	3.33774	1.59781	1.66854	3.49952	3.42142	0	1.19279	2.70179	2.73844	0.000161201	1.83922	7.37018e-05	2.24092	4.98505e-06	3.01505
NM_001276720	Otof	4.44956	4.37875	6.47211	5.71975	4.1679	3.99468	5.46509	5.44114	3.4425	3.58765	5.56615	5.61822	1.70633e-15	1.78441	3.26596e-08	1.41694	4.55909e-19	2.17233
NM_001077590	Bves	1.4841	1.90257	3.19681	3.01086	2.4079	1.51987	3.63039	3.17386	1.4922	0.94	2.60467	2.98809	0.00155078	1.75619	0.00462105	1.60545	0.000446005	2.13251
NM_001169104	Kcnf1	3.51413	4.07045	5.84959	4.99886	3.37491	3.13452	5.87722	5.8998	2.77451	1.76051	5.12448	5.44811	3.11335e-07	1.7527	5.61277e-15	2.75281	2.58589e-18	3.22539
NM_012817	Igfbp5	4.56361	4.54421	6.4407	6.04243	4.46129	4.07681	6.10137	6.23116	4.77567	4.89926	5.3207	5.53567	6.19839e-20	1.74923	7.72067e-21	1.92797	0.0108112	0.609357
NM_053314	Kcnj16	2.45774	2.91283	4.43856	4.06308	1.92101	2.72311	4.07848	4.89334	2.73139	2.22469	4.35636	4.3605	6.54894e-06	1.73652	1.8088e-09	2.43863	6.81623e-08	2.06856
NM_001106009	Ldb2	3.53665	3.91793	5.31957	5.39998	4.4941	4.12908	5.52688	5.3912	4.48253	3.67324	5.15909	5.06004	6.29778e-12	1.70213	6.12152e-06	1.1672	9.1271e-05	1.02617
NM_053988	Calb2	4.59614	5.3806	6.78112	6.61841	4.42772	4.20409	5.32523	5.60659	3.3314	3.18318	3.96461	4.48756	1.11034e-13	1.70041	1.23156e-05	1.18724	0.000951972	1.07201
NM_001191628	Tenm4	5.30249	5.7573	7.39561	6.90006	5.47822	5.44773	7.15529	7.15467	5.31768	5.31997	6.96448	7.03881	8.67828e-24	1.65267	7.91328e-24	1.71354	1.31796e-24	1.70793
NM_012719	Sstr1	4.38897	4.5954	6.17173	5.94979	4.30365	4.07681	6.03676	6.30622	3.85779	3.9208	5.52693	6.05202	6.22959e-15	1.61855	1.29251e-20	2.03548	4.10813e-20	1.99583
NM_053405	Kcnk9	2.59282	3.44649	4.6924	4.26457	2.71672	2.72311	4.23477	4.43929	2.33035	2.04369	4.14812	3.91443	8.33383e-06	1.55154	3.62874e-06	1.78091	4.42853e-08	2.10421
NM_023968	Npy2r	3.3458	3.81372	5.02832	5.07881	3.60259	3.53398	5.0065	5.20552	3.07966	2.96294	5.13321	5.39867	5.44731e-10	1.5436	8.23574e-10	1.62072	1.51058e-21	2.39911
NM_001107236	Cobl	2.8301	2.74163	4.30539	4.00287	3.18703	3.36992	4.28332	4.33748	3.97332	3.60952	4.67613	4.41836	2.90285e-06	1.52018	0.00148361	1.11579	0.0167814	0.797275
NM_214458	Phactr2	2.71633	2.43941	3.99531	3.89657	2.10219	1.80331	3.86114	3.85948	1.68531	1.97794	3.68473	4.0849	7.49781e-05	1.5184	4.85963e-07	2.19915	2.14025e-09	2.41398
NM_001107328	Efnb2	3.06513	3.81372	5.13207	4.61228	3.18703	2.97233	4.88592	5.04868	2.93514	3.06147	3.73149	4.13752	9.95383e-07	1.51425	9.42063e-10	2.0088	0.00733458	1.04086
NM_001107671	Plcxd3	3.72492	3.67783	5.01287	5.23529	3.60259	3.08246	5.30186	5.63139	2.44153	3.12361	4.56436	5.34746	5.07779e-07	1.49414	4.07641e-13	2.20486	3.94324e-14	2.34504
NM_001256466	Cpne2	5.0829	5.18561	6.84577	6.23795	3.66155	3.9076	6.3227	6.48692	4.14742	4.22	6.13006	6.53646	5.55772e-13	1.47133	6.64295e-32	2.71476	1.75893e-25	2.22472
NM_001007727	Lypd1	5.41008	5.37329	6.94476	6.65799	4.74642	5.1004	6.63791	6.9726	4.99204	5.01853	6.57348	6.62512	3.95404e-19	1.4411	5.569e-29	1.92563	1.23936e-22	1.62378
NM_153310	St18	4.96332	5.06368	6.40859	6.44068	5.31336	5.66687	6.53807	6.71573	5.05459	4.89926	5.87808	6.31829	4.24702e-16	1.43929	1.54237e-10	1.15388	2.68755e-10	1.16251
NM_175763	Igsf1	4.53034	5.08174	6.30456	6.12949	5.041	4.12908	6.28346	5.94006	4.72161	4.73978	5.92409	6.15771	1.17944e-08	1.42639	1.10327e-08	1.48442	1.18021e-07	1.34732
NM_001012740	Cbln2	3.55882	3.2042	4.62286	4.81265	2.87457	3.18478	4.40533	4.2441	2.38701	3.09287	3.42513	3.69792	7.14382e-06	1.40349	9.79689e-05	1.41074	0.0474222	0.870882
NM_021989	Timp2	7.61486	7.66111	9.27075	8.74467	6.76388	6.67474	8.44603	8.51033	6.41978	6.38025	7.83168	8.00409	9.62193e-23	1.39966	1.01325e-32	1.7668	8.71348e-25	1.53147
NM_001107432	Cntnap4	4.13227	4.51792	5.93814	5.2951	4.75998	4.94871	5.71561	5.99841	4.30276	4.63702	5.24216	5.30975	5.93206e-09	1.37339	2.53681e-05	1.03587	0.00201256	0.82141
NM_001107321	Htra4	3.00179	2.8719	4.2798	4.04329	1.18064	2.0401	3.63039	3.96078	1.68531	1.19279	3.66078	2.90958	0.00125889	1.34518	1.43044e-07	2.60289	1.85033e-06	2.36986
NM_017069	Gabra3	4.00884	4.01513	5.54576	4.97816	3.33924	4.04995	5.36337	5.48261	4.0455	3.98915	4.93773	5.02322	6.75299e-08	1.34149	8.37523e-12	1.78661	0.00017325	1.00848
NM_017020	Il6r	3.62337	3.81372	5.05119	4.86995	4.37584	4.10318	5.25394	5.30905	3.93583	4.02215	4.91765	5.27102	6.59084e-08	1.3159	1.69878e-05	1.0669	8.64462e-07	1.17512
NM_012550	Ednra	3.81979	3.60476	5.02061	4.90328	2.1849	2.58024	4.84338	3.92111	2.93514	1.76051	4.55138	4.84484	0.00040053	1.31053	3.78915e-08	2.30383	7.44618e-11	2.48428
NM_001114392	Gpr39	4.43765	4.0338	5.72238	5.26123	3.90057	3.99468	5.56665	5.57498	3.77528	3.63108	5.13321	5.41297	1.13069e-08	1.30549	3.11074e-12	1.6897	4.93162e-12	1.65239
NM_134401	Crtac1	6.27408	6.36687	7.76536	7.38793	6.23329	5.85706	7.56015	7.51594	6.1843	6.13457	7.5851	7.69297	1.18249e-20	1.28286	2.32468e-25	1.48645	1.69009e-27	1.49351
NM_001135799	Bmper	1.81409	2.95264	3.6406	3.54899	1.00964	2.42165	3.16144	2.99434	1.14325	1.40782	2.32874	2.98809	0.033715	1.2784	0.0283889	1.52376	0.0053702	1.91107
NM_031776	Gda	6.88937	6.99805	8.2972	8.10562	6.71948	7.007	8.066	8.10825	6.89307	6.6936	7.60877	7.61316	1.61243e-26	1.26921	1.5292e-23	1.22878	8.04986e-11	0.820909
NM_001107837	Lhx6	3.32006	3.87715	4.9735	4.59879	3.57219	3.81491	4.75433	4.87269	3.11363	3.49666	3.96461	4.10265	1.54418e-05	1.25938	0.00015258	1.18555	0.0412899	0.772218
NM_019365	Rassf5	3.76362	3.76983	5.06624	4.78907	2.92357	3.49468	4.53128	4.45326	3.38802	3.09287	3.90467	4.06692	7.14382e-06	1.23371	2.09326e-05	1.37089	0.0270074	0.809299
NM_017089	Efnb1	3.66485	3.29989	4.8744	4.36366	3.50938	3.02845	3.7957	4.42517	4.0455	3.49666	4.80194	4.41836	0.00040053	1.22258	0.0359709	0.911385	0.0210231	0.877167
NM_001251926	Tmem200c	3.87385	3.17083	4.9248	4.47127	4.7734	4.62391	5.50657	5.41282	4.77567	4.66862	5.67779	5.67866	2.04333e-06	1.21517	0.00212361	0.778644	1.0431e-05	0.982585
NM_053955	Crym	7.92441	7.99716	9.31158	9.00344	7.42425	7.40163	8.74942	8.58759	7.00818	7.18745	8.56368	8.60247	1.53033e-26	1.20949	5.85923e-27	1.26223	1.4498e-37	1.48827
NM_017254	Htr2a	2.3601	2.74163	3.66056	3.5768	2.82385	2.65344	4.26732	4.037	2.14564	2.22469	3.30662	3.91443	0.00573478	1.20937	0.000141638	1.55485	6.69639e-05	1.68587
NM_001191631	Ppapdc1a	2.50418	2.26068	3.66056	3.12824	3.26514	2.42165	3.88231	3.96078	2.64109	2.43535	3.79889	3.83169	0.0104291	1.19914	0.0171926	1.09514	0.000623438	1.43732
NM_032462	Kcnip3	4.46138	4.39329	5.6543	5.50501	4.71893	4.81151	5.7097	5.64971	4.59504	4.90812	5.57899	5.83021	2.58058e-09	1.19288	9.52844e-06	0.941592	9.85304e-07	0.972479
NM_001012205	Dpp10	4.72919	4.94041	6.10408	5.86212	5.17856	5.26126	5.807	6.15624	4.40233	4.28941	5.57258	5.77037	8.84718e-10	1.18504	0.000187092	0.789967	1.25777e-11	1.37238
NM_001134629	RGD1561149	3.06513	3.44649	4.34294	4.37953	1.71378	1.92656	4.02238	3.98022	1.77297	1.68009	3.61164	3.44308	0.00056821	1.18428	1.07278e-09	2.56327	1.81213e-07	2.1801
NM_001107890	Tspan9	5.38548	5.71742	6.98095	6.40235	5.81978	5.29597	6.43798	6.5337	5.01019	5.41621	6.0992	6.39953	3.9627e-06	1.18185	0.00108077	0.912845	9.67062e-05	1.04733
NM_017356	Hpcal1	4.10239	4.1751	5.41081	5.10769	3.82521	3.68127	5.12668	5.32434	3.95469	3.60952	5.27409	5.14817	2.72976e-07	1.18122	5.92477e-10	1.53891	1.57135e-10	1.49159
NM_022632	Slit2	6.20897	6.14002	7.5142	7.12151	5.94965	5.9103	7.11562	7.43727	5.68274	5.98359	7.17785	7.38372	7.15035e-14	1.17002	2.23141e-17	1.3689	9.72538e-21	1.45706
NM_001001799	Tmem35	6.57538	6.65621	7.89427	7.62776	6.59267	6.63463	7.76207	7.77433	6.44001	6.51675	7.6119	7.75884	1.01838e-21	1.16264	1.46899e-20	1.16321	2.10452e-23	1.21683
NM_031569	Oprl1	4.76778	5.03615	6.11135	5.94446	4.22765	4.58702	5.72149	5.94501	4.46947	4.05441	5.53354	5.83021	9.91757e-09	1.15488	1.32246e-11	1.47276	3.68314e-12	1.4647
NM_017275	Pnck	5.78404	5.97587	7.18773	6.80335	6.12747	5.89529	7.01619	7.14179	5.77586	6.02895	6.95712	6.96551	4.52106e-14	1.14558	7.20598e-12	1.07113	3.65196e-12	1.06374
NM_001109561	Nrsn2	5.17909	5.17723	6.4522	6.12007	5.51065	5.35202	6.64102	6.6322	5.80734	5.85671	6.54103	6.6645	1.17751e-12	1.14524	4.95615e-14	1.21755	8.46132e-07	0.781868
NM_052799	Nos1	3.97626	3.83517	5.02061	4.95716	4.24702	3.71586	5.09075	5.41995	3.4425	4.14708	4.887	5.03252	2.64557e-05	1.13214	1.7921e-06	1.297	1.55192e-05	1.17206
NM_001012352	Dusp26	4.72919	5.25888	6.37272	5.7986	4.41063	4.12908	5.62433	5.67378	3.61847	4.02215	5.15051	5.55515	5.08072e-06	1.13068	1.24508e-07	1.4116	1.49975e-09	1.59581
NM_147216	Slc16a2	4.50772	4.77265	5.7737	5.68184	4.32204	4.27539	5.37835	5.27798	4.22718	3.81179	4.99633	5.17359	3.79275e-08	1.11946	4.72842e-06	1.06627	1.23717e-06	1.1056
NM_001080756	Car12	4.77726	5.04539	6.14718	5.83935	5.09547	4.88934	6.59046	6.50044	4.60702	5.26589	6.30641	6.4662	3.24983e-08	1.11813	1.76565e-15	1.57456	8.94361e-14	1.43763
NM_001012201	Cadm1	7.02894	7.06993	8.27875	7.99663	7.17896	7.21172	8.11712	8.18667	7.14384	7.28414	7.81413	8.13495	2.10711e-18	1.1032	1.10282e-13	0.962032	3.44444e-09	0.771117
NM_133380	Il4r	2.45774	2.8719	4.01095	3.09016	3.01684	2.42165	4.40533	4.45326	3.21101	3.06147	3.75431	4.23733	0.0183827	1.09516	7.12815e-06	1.81769	0.0336604	0.959275
NM_001107389	Arhgap26	4.72919	4.90027	6.02542	5.7135	4.87655	5.2015	5.73319	5.8049	5.16403	4.75949	5.40964	5.73096	1.31527e-07	1.09515	0.00152911	0.746236	0.0102294	0.622713
NM_001109321	Mum1l1	3.03381	2.54734	3.89774	3.68294	2.66002	2.72311	3.98372	3.79509	1.59198	2.43535	3.21087	3.62608	0.0145517	1.08781	0.00327104	1.34046	0.000573011	1.58631
NM_001276712	Sfrp1	2.14244	3.38962	3.75645	3.94004	2.47518	2.72311	3.5533	4.01832	1.8556	2.57533	3.42513	3.35694	0.0364093	1.07467	0.00952294	1.35658	0.0148925	1.30798
NM_017214	Rgs4	6.20546	6.39964	7.30337	7.43045	5.99046	5.91775	7.00417	7.32964	6.04157	5.71253	6.9815	6.80668	1.50479e-13	1.07263	5.38211e-16	1.23327	1.50259e-11	1.02494
NM_001271332	Fhod3	3.468	3.85631	4.8744	4.42613	3.37491	3.45428	4.31481	4.58603	2.44153	3.42444	3.98405	3.81023	0.00206476	1.06491	0.00329846	1.11709	0.0202168	0.959397
NM_001109052	RGD1562726	2.30869	2.74163	3.42407	3.49173	1.92101	2.0401	3.92373	3.60788	1.8556	1.59491	4.13079	4.57918	0.0253691	1.05715	4.15851e-06	2.10019	1.30467e-14	3.07905
NM_021266	Fzd1	4.47311	4.27268	5.54576	5.21774	3.69015	3.78264	4.93739	4.93377	3.68777	4.02215	4.45716	4.89664	1.46345e-05	1.05252	5.27435e-06	1.26439	0.0023347	0.86957
NM_001100889	Shroom3	2.30869	2.82977	3.53639	3.46222	2.77128	2.72311	3.90317	3.88032	2.14564	2.78211	3.48092	3.7439	0.0243411	1.04767	0.00421251	1.27064	0.00401363	1.26326
NM_170668	Slc13a5	3.62337	3.36033	4.49525	4.42613	3.47692	3.36992	4.70766	4.4671	3.73219	3.81179	4.81285	4.93679	0.000351621	1.02346	3.22505e-05	1.24115	9.44391e-06	1.16064
NM_024354	Chrna4	3.18402	3.2042	4.45008	3.68294	2.33733	2.65344	4.16739	4.01832	2.27137	2.3855	3.45329	3.97352	0.0153458	1.01728	2.53681e-05	1.79063	0.000151997	1.60677
NM_031050	Lum	3.1552	2.43941	3.89774	3.60407	1.47169	2.24345	3.90317	4.2759	1.93376	2.74306	3.21087	3.52437	0.0403312	1.01182	4.77481e-08	2.5812	0.0331309	1.12326
NM_019278	Resp18	5.04413	5.32103	6.35445	5.96038	5.81978	5.32986	6.44511	6.43152	5.40258	5.12109	6.16454	6.29531	1.65527e-07	1.01101	2.21298e-05	0.846312	3.60637e-07	0.983146
NM_001191686	Spata13	4.19024	3.99621	5.02832	5.0885	4.39334	4.49044	5.22108	5.23818	3.49501	4.44352	4.67613	4.92685	0.000255251	0.999322	0.00564992	0.817535	0.00963247	0.788046
NM_053583	Zfp423	4.25957	4.10618	5.41669	4.77714	4.46129	3.53398	5.18746	4.87269	4.19581	4.03837	5.34346	5.06004	0.00111839	0.99314	0.00260332	0.988003	0.000134863	1.13541
NM_001108205	Rsph9	3.1258	3.06586	3.96352	4.04329	2.601	2.3353	3.70357	3.94108	1.38499	1.83668	3.56076	3.57612	0.0120896	0.988439	0.000310708	1.51696	3.23029e-08	2.35024
NM_031091	Rab3b	4.08721	4.07045	5.26191	4.70338	3.71819	4.15452	4.73118	5.20552	3.46899	3.84905	4.63983	4.68903	0.000721844	0.981687	0.000354004	1.0967	0.000670677	1.04689
NM_012781	Arnt2	7.52338	7.65509	8.60088	8.50616	7.48672	7.31404	8.42454	8.28859	7.42662	7.51176	8.03755	8.11977	5.38388e-19	0.968896	2.23141e-17	0.956592	1.49595e-07	0.61178
NM_001009695	Wnt7b	4.851	5.06368	6.00604	5.76878	4.81295	4.44991	5.67373	5.69157	4.8175	4.19127	5.50691	5.57436	5.46212e-06	0.960033	3.20626e-06	1.05975	2.54384e-06	1.04079
NM_001105819	Rhbdl3	5.15745	4.98908	6.22634	5.74447	5.55019	5.69314	6.18467	6.33292	5.37483	5.30663	6.33696	6.34464	2.60412e-07	0.955993	0.00120933	0.650852	1.15471e-08	1.01791
NM_001013857	Lrrc48	3.49125	3.99621	4.79533	4.48601	3.18703	2.85309	4.58391	4.17831	3.68777	3.79279	4.51176	4.65333	0.00242936	0.94988	1.54263e-05	1.46664	0.00617672	0.891221
NM_138849	Syt17	6.21596	6.27958	7.21499	7.13793	6.00192	6.27749	7.04463	7.14824	6.26588	6.28149	7.17363	6.96308	1.6512e-12	0.939704	4.37961e-12	0.967247	3.15406e-09	0.806056
NM_133536	Rab3c	5.69173	5.88622	6.53024	6.84681	5.94372	6.1314	6.69585	7.1353	5.50853	5.2864	6.51454	6.60968	1.31527e-07	0.915214	2.59247e-07	0.905237	9.11607e-12	1.18174
NM_022797	Grin2d	3.99264	3.67783	4.94122	4.41076	3.54112	3.53398	4.06002	4.62359	2.64109	2.99654	3.82068	3.47069	0.010713	0.906754	0.0277877	0.888873	0.0373273	0.917418
NM_020088	Tenm2	7.54992	7.48398	8.64539	8.1433	7.29987	7.20869	8.02852	8.26304	6.95529	7.0321	7.8543	7.79478	6.02758e-10	0.904465	2.09084e-09	0.898955	3.50728e-08	0.83517
NM_030871	Pde1a	6.54793	6.92988	7.68356	7.60768	7.14837	7.15298	7.98881	8.02414	7.18637	6.77329	7.71583	7.96094	2.0201e-09	0.904358	1.28309e-08	0.860423	1.17685e-08	0.855658
NM_001077201	Caln1	5.42223	5.3806	6.34214	6.23359	5.07393	5.40597	6.22251	6.23924	5.16403	4.88139	5.97841	6.11898	9.32398e-08	0.904157	1.79789e-08	1.00907	1.97907e-09	1.04627
NM_001012109	Galnt14	4.62795	4.53113	5.64431	5.21774	4.39334	3.84647	5.52014	5.33192	3.81712	4.28941	5.15909	5.24727	0.000192271	0.899861	1.24073e-07	1.31546	1.67383e-06	1.17326
NM_133580	Rab26	4.6384	5.01751	5.7645	5.64292	5.18862	4.93409	5.96912	5.55568	5.03699	4.81703	6.00719	5.71374	4.29821e-05	0.895507	0.00260412	0.720569	6.91517e-06	0.961037
NM_012832	Chrna7	4.8777	4.96008	5.85393	5.7135	4.9959	4.90441	5.80145	6.09517	4.96437	5.2796	5.58537	5.95274	1.55357e-05	0.891399	9.91315e-07	1.0262	0.00272042	0.662521
NM_031130	Nr2f1	5.54394	5.597	6.48336	6.33068	5.20853	5.48831	6.18041	6.27115	5.26574	5.40999	6.13876	5.87739	3.00667e-07	0.854974	6.68551e-07	0.894627	0.000173386	0.685975
NM_130816	Fgf11	3.21228	3.1017	4.14455	3.65713	2.47518	2.72311	3.94401	3.90086	2.38701	1.97794	3.63642	3.41494	0.0498519	0.843829	0.000439837	1.48437	0.000250934	1.55817
NM_144745	Gpsm1	5.06752	4.91041	5.98244	5.61637	4.39334	4.76272	5.25394	5.57498	4.09736	4.19127	4.7687	5.29438	0.000329401	0.842779	0.000903686	0.869876	0.000245195	0.948334
NM_001103353	LOC691995	6.40836	6.47674	7.42363	7.10251	5.58868	5.2257	6.92223	6.9157	5.34654	5.26589	6.31026	6.60034	2.69034e-08	0.840297	3.26043e-21	1.51258	3.26464e-13	1.17667
NM_001191753	Rassf8	3.87385	3.91793	4.75874	4.5435	2.97095	3.6095	4.62216	4.6841	3.61847	3.3742	4.40043	4.33068	0.00744366	0.80605	1.88957e-06	1.44331	0.00302329	0.927743
NM_001191981	Sntg1	3.55882	3.41834	4.21376	4.22997	4.01803	4.10318	4.59678	4.83048	3.41552	3.73425	4.34136	4.17156	0.0185966	0.781097	0.0371834	0.692381	0.0353109	0.717705
NM_053427	Slc17a6	5.24894	5.08174	5.83649	6.02235	4.1679	4.02258	5.13552	5.10288	4.00986	3.83054	4.56436	4.68903	9.22969e-05	0.775016	8.21676e-06	1.06047	0.00440478	0.745599
NM_001200045	Hdac9	5.64586	5.88107	6.54374	6.5036	5.58106	5.52778	6.08321	6.22302	5.75448	5.56917	6.4178	6.34464	9.0695e-07	0.770482	0.000879669	0.609291	6.59903e-06	0.729541
NM_022302	Necab1	5.52154	6.02337	6.53295	6.56041	5.3938	5.77743	6.75443	6.81106	5.55255	5.53529	6.60834	6.93114	2.06436e-05	0.768591	7.09741e-12	1.20947	1.78986e-13	1.25263
NM_001108526	Sema4g	4.8777	4.95028	5.72238	5.58933	4.06246	4.49044	5.42958	5.14654	4.02779	3.84905	4.62752	4.85535	0.000506834	0.765878	1.17382e-05	1.05329	0.00107967	0.848558
NM_001006988	Wdr6	7.77378	7.82019	8.76031	8.32129	7.18902	7.26232	8.02376	8.04043	6.96695	7.16362	7.71874	7.87445	1.04651e-08	0.765462	5.81449e-09	0.810935	1.56309e-07	0.7334
NM_001100531	Dlx1	4.59614	4.64484	5.38103	5.31999	4.4941	4.67754	5.33294	5.33947	4.31742	4.3029	4.85569	5.00446	0.000393165	0.756125	0.000760523	0.777703	0.00844025	0.647982
NM_201990	Pgap1	5.53837	5.60326	6.35138	6.26383	5.14796	5.26126	5.98388	5.9049	5.01019	4.59377	5.47292	5.52254	1.79797e-05	0.751579	0.000111102	0.757759	0.000532582	0.705157
NM_031069	Nell1	6.36183	6.50379	7.25658	7.08325	6.1117	6.36726	7.04228	7.13313	5.60126	6.14958	7.02438	7.16669	2.5007e-06	0.747775	1.51499e-07	0.85618	5.60215e-15	1.20549
NM_001108286	Ypel2	5.13549	5.39512	6.02157	5.96565	5.43663	5.61283	6.11037	6.27902	5.53385	5.33973	6.11251	6.22815	3.61069e-05	0.74302	0.00025515	0.685801	2.23582e-05	0.746391
NM_001107504	Chst8	4.29962	4.69263	5.375	4.97816	4.4446	4.17952	5.11778	5.06698	4.44299	4.19127	5.39519	5.43416	0.00455618	0.720551	0.00329544	0.796888	7.26818e-07	1.13369
NM_017135	Ak4	5.27597	5.27467	6.04074	5.89009	4.86405	5.12635	5.61171	5.94995	5.16403	5.35924	6.03542	6.029	0.000224128	0.70908	7.47247e-05	0.816322	3.45744e-05	0.780871
NM_013126	Dgkg	7.46587	7.5552	8.25678	8.17093	7.95284	7.85776	8.65187	8.6397	7.69837	7.57011	8.63305	8.55731	5.85626e-11	0.707942	3.97214e-12	0.740881	9.73623e-21	0.964058
NM_001134643	Kcnq5	7.37507	7.49414	8.05376	8.18002	7.33425	7.32528	8.21631	8.19293	6.90282	7.07007	8.38878	8.53868	2.50833e-09	0.685265	2.0276e-14	0.878729	1.02318e-41	1.48292
NM_001135838	March1	4.9466	4.7389	5.63425	5.37645	4.42772	4.20409	4.94747	5.1205	4.00986	3.69386	4.51176	4.54062	0.00373111	0.684958	0.00661758	0.738373	0.0146098	0.708017
NM_001108603	Ptprt	5.55502	5.90155	6.45791	6.31426	5.17856	5.7104	6.24312	6.71573	5.01918	4.78855	5.61684	6.13201	0.0188317	0.66243	3.8115e-05	1.0539	0.000112733	1.01426
NM_022264	Kit	7.36566	7.34134	7.97821	8.03597	7.14062	7.20565	7.97533	7.99816	6.85591	6.92712	7.91884	8.04369	3.91996e-09	0.656068	4.07641e-13	0.818681	5.25124e-24	1.09651
NM_001105937	Sgsm1	6.68781	6.68308	7.51283	7.1049	6.78723	6.6615	7.45987	7.53249	6.46983	6.89853	7.40754	7.50216	5.57033e-05	0.646698	1.05585e-06	0.774727	1.0691e-06	0.759135
NM_001017505	Itgbl1	6.41446	6.29515	7.04691	6.92731	5.88308	6.28902	6.81347	7.07783	5.82795	5.9625	7.00785	7.18971	4.15458e-05	0.638762	3.24599e-08	0.869207	8.9914e-17	1.21736
NM_053996	Slc6a7	6.39917	6.42462	7.24174	6.79153	5.97892	5.77743	6.55465	6.66559	5.17211	5.58582	6.66964	6.68527	0.000219709	0.633184	5.1531e-05	0.735181	4.6886e-15	1.30014
NM_138893	Myo16	6.4564	6.66223	7.12084	7.2371	5.88308	5.88012	6.52804	6.73302	5.05459	5.31332	6.38162	6.44547	2.0156e-05	0.623031	1.56634e-06	0.762544	3.51533e-16	1.24367
